# Supplementary material for: Structure and Bonding in Amorphous Red Phosphorus
Source: Angew Chem Int Ed Engl. 2023 May 5;62(24):e202216658. doi: 10.1002/anie.202216658 (PMC10952455; doi:10.1002/anie.202216658)
Supplement: Supplementary file 2 — Supporting Information [file ANIE-62-0-s001.zip]

Archive with 28 entries (26 files):
- cif/
- cif/aPH_1.cif
- cif/aPH_2.cif
- cif/aPH_3.cif
- cif/aP_1.cif
- cif/aP_2.cif
- cif/aP_3.cif
- cif/black.cif
- cif/fibrous.cif
- cif/n1.cif
- cif/n2.cif
- cif/n3.cif
- cif/violet.cif
- cif/white.cif
- xyz/
- xyz/aPH_1.xyz
- xyz/aPH_2.xyz
- xyz/aPH_3.xyz
- xyz/aP_1.xyz
- xyz/aP_2.xyz
- xyz/aP_3.xyz
- xyz/black.xyz
- xyz/fibrous.xyz
- xyz/n1.xyz
- xyz/n2.xyz
- xyz/n3.xyz
- xyz/violet.xyz
- xyz/white.xyz
