# Supplementary material for: Structure and Bonding in Amorphous Red Phosphorus
Source: Angew Chem Int Ed Engl. 2023 May 5;62(24):e202216658. doi: 10.1002/anie.202216658 (PMC10952455; doi:10.1002/anie.202216658)
Supplement: Supplementary file 2 — Supporting Information [file ANIE-62-0-s001.zip › cif/aPH_1.cif]

data_image0
_chemical_formula_structural       P246H16
_chemical_formula_sum              "P246 H16"
_cell_length_a       18.2369
_cell_length_b       17.8041
_cell_length_c       18.2073
_cell_angle_alpha    90.275
_cell_angle_beta     91.4592
_cell_angle_gamma    90.5878

_space_group_name_H-M_alt    "P 1"
_space_group_IT_number       1

loop_
  _space_group_symop_operation_xyz
  'x, y, z'

loop_
  _atom_site_type_symbol
  _atom_site_label
  _atom_site_symmetry_multiplicity
  _atom_site_fract_x
  _atom_site_fract_y
  _atom_site_fract_z
  _atom_site_occupancy
  P   P1        1.0  0.72845  0.26129  0.12826  1.0000
  P   P2        1.0  0.07662  0.40117  0.24747  1.0000
  P   P3        1.0  0.98132  0.11857  0.70398  1.0000
  P   P4        1.0  0.56444  0.51937  0.87861  1.0000
  P   P5        1.0  0.66553  0.90032  0.86227  1.0000
  P   P6        1.0  0.70024  0.94951  0.75654  1.0000
  P   P7        1.0  0.25294  0.95995  0.82597  1.0000
  P   P8        1.0  0.04406  0.13060  0.02451  1.0000
  P   P9        1.0  0.48872  0.11972  0.23123  1.0000
  P   P10       1.0  0.56247  0.07376  0.14733  1.0000
  P   P11       1.0  0.78992  0.36957  0.51450  1.0000
  P   P12       1.0  0.02344  0.35364  0.07090  1.0000
  P   P13       1.0  0.36056  0.80031  0.14740  1.0000
  P   P14       1.0  0.04286  0.58172  0.93110  1.0000
  P   P15       1.0  0.01080  0.18694  0.80355  1.0000
  P   P16       1.0  0.18069  0.75407  0.24985  1.0000
  P   P17       1.0  0.24111  0.17556  0.32107  1.0000
  P   P18       1.0  0.22616  0.37540  0.33828  1.0000
  P   P19       1.0  0.79209  0.34055  0.05565  1.0000
  P   P20       1.0  0.81383  0.05807  0.27070  1.0000
  P   P21       1.0  0.13497  0.80457  0.42134  1.0000
  P   P22       1.0  0.79638  0.68372  0.27423  1.0000
  P   P23       1.0  0.35665  0.30028  0.92898  1.0000
  P   P24       1.0  0.81266  0.98449  0.96362  1.0000
  P   P25       1.0  0.23231  0.86618  0.27020  1.0000
  P   P26       1.0  0.91761  0.58037  0.51858  1.0000
  P   P27       1.0  0.94133  0.49787  0.73302  1.0000
  P   P28       1.0  0.63675  0.43235  0.10202  1.0000
  P   P29       1.0  0.73693  0.56393  0.72199  1.0000
  P   P30       1.0  0.24726  0.28853  0.87336  1.0000
  P   P31       1.0  0.39447  0.60880  0.86759  1.0000
  P   P32       1.0  0.21564  0.56105  0.49584  1.0000
  P   P33       1.0  0.00802  0.49322  0.20041  1.0000
  P   P34       1.0  0.91146  0.51561  0.26836  1.0000
  P   P35       1.0  0.65867  0.12360  0.36119  1.0000
  P   P36       1.0  0.78092  0.78135  0.44830  1.0000
  P   P37       1.0  0.51553  0.45699  0.11060  1.0000
  P   P38       1.0  0.10336  0.77139  0.99653  1.0000
  P   P39       1.0  0.74039  0.60102  0.89975  1.0000
  P   P40       1.0  0.13111  0.19706  0.36621  1.0000
  P   P41       1.0  0.36173  0.40363  0.79594  1.0000
  P   P42       1.0  0.72341  0.15033  0.06790  1.0000
  P   P43       1.0  0.15754  0.41694  0.98155  1.0000
  P   P44       1.0  0.69983  0.10051  0.25207  1.0000
  P   P45       1.0  0.99565  0.31017  0.26208  1.0000
  P   P46       1.0  0.86668  0.16620  0.24056  1.0000
  P   P47       1.0  0.19675  0.43740  0.09675  1.0000
  P   P48       1.0  0.02563  0.42976  0.78915  1.0000
  P   P49       1.0  0.38544  0.48378  0.70056  1.0000
  P   P50       1.0  0.96876  0.91909  0.29303  1.0000
  P   P51       1.0  0.07009  0.82271  0.88929  1.0000
  P   P52       1.0  0.67409  0.64048  0.46367  1.0000
  P   P53       1.0  0.34325  0.77507  0.34626  1.0000
  P   P54       1.0  0.16211  0.45680  0.53837  1.0000
  P   P55       1.0  0.36543  0.91646  0.80959  1.0000
  P   P56       1.0  0.08267  0.76063  0.31708  1.0000
  P   P57       1.0  0.46399  0.76119  0.09564  1.0000
  P   P58       1.0  0.68015  0.44900  0.21580  1.0000
  P   P59       1.0  0.32500  0.90032  0.99560  1.0000
  P   P60       1.0  0.76224  0.82649  0.88573  1.0000
  P   P61       1.0  0.51237  0.51838  0.21744  1.0000
  P   P62       1.0  0.30944  0.59118  0.26241  1.0000
  P   P63       1.0  0.46238  0.98122  0.61987  1.0000
  P   P64       1.0  0.77489  0.62739  0.16449  1.0000
  P   P65       1.0  0.55503  0.04342  0.47471  1.0000
  P   P66       1.0  0.25864  0.68911  0.32065  1.0000
  P   P67       1.0  0.66956  0.09659  0.88355  1.0000
  P   P68       1.0  0.45238  0.06780  0.40442  1.0000
  P   P69       1.0  0.05077  0.57753  0.38921  1.0000
  P   P70       1.0  0.23229  0.28197  0.49006  1.0000
  P   P71       1.0  0.89874  0.52632  0.84229  1.0000
  P   P72       1.0  0.47511  0.64555  0.61641  1.0000
  P   P73       1.0  0.25819  0.46724  0.93614  1.0000
  P   P74       1.0  0.41855  0.60260  0.32149  1.0000
  P   P75       1.0  0.85169  0.41824  0.87750  1.0000
  P   P76       1.0  0.18990  0.63985  0.58606  1.0000
  P   P77       1.0  0.84548  0.26161  0.98124  1.0000
  P   P78       1.0  0.42286  0.79479  0.25606  1.0000
  P   P79       1.0  0.78956  0.37515  0.77916  1.0000
  P   P80       1.0  0.65822  0.68200  0.85631  1.0000
  P   P81       1.0  0.63503  0.00655  0.39512  1.0000
  P   P82       1.0  0.66023  0.18743  0.96954  1.0000
  P   P83       1.0  0.85918  0.78822  0.54315  1.0000
  P   P84       1.0  0.38548  0.12486  0.16127  1.0000
  P   P85       1.0  0.14435  0.31255  0.40773  1.0000
  P   P86       1.0  0.33541  0.53470  0.52390  1.0000
  P   P87       1.0  0.92246  0.30238  0.68973  1.0000
  P   P88       1.0  0.00555  0.04734  0.10445  1.0000
  P   P89       1.0  0.85579  0.04839  0.39144  1.0000
  P   P90       1.0  0.24050  0.25519  0.06234  1.0000
  P   P91       1.0  0.32568  0.43742  0.60339  1.0000
  P   P92       1.0  0.51001  0.43616  0.30958  1.0000
  P   P93       1.0  0.56079  0.28899  0.19909  1.0000
  P   P94       1.0  0.09947  0.63443  0.09724  1.0000
  P   P95       1.0  0.06020  0.20290  0.26349  1.0000
  P   P96       1.0  0.35697  0.29902  0.72460  1.0000
  P   P97       1.0  0.37477  0.20325  0.80123  1.0000
  P   P98       1.0  0.01971  0.45845  0.41858  1.0000
  P   P99       1.0  0.02686  0.99527  0.60508  1.0000
  P   P100      1.0  0.84163  0.25697  0.51866  1.0000
  P   P101      1.0  0.19530  0.98841  0.52089  1.0000
  P   P102      1.0  0.96894  0.12699  0.29901  1.0000
  P   P103      1.0  0.01415  0.64749  0.48283  1.0000
  P   P104      1.0  0.87247  0.36769  0.14632  1.0000
  P   P105      1.0  0.50352  0.74921  0.55282  1.0000
  P   P106      1.0  0.39550  0.80796  0.53855  1.0000
  P   P107      1.0  0.38245  0.27616  0.28862  1.0000
  P   P108      1.0  0.55761  0.60590  0.44309  1.0000
  P   P109      1.0  0.20774  0.56961  0.68874  1.0000
  P   P110      1.0  0.60459  0.39943  0.59194  1.0000
  P   P111      1.0  0.56909  0.39326  0.47459  1.0000
  P   P112      1.0  0.06481  0.49854  0.59894  1.0000
  P   P113      1.0  0.57574  0.60942  0.79708  1.0000
  P   P114      1.0  0.48409  0.68697  0.26012  1.0000
  P   P115      1.0  0.86038  0.41056  0.68774  1.0000
  P   P116      1.0  0.15445  0.78451  0.80953  1.0000
  P   P117      1.0  0.08099  0.01308  0.01807  1.0000
  P   P118      1.0  0.90655  0.44719  0.37079  1.0000
  P   P119      1.0  0.74809  0.17264  0.52989  1.0000
  P   P120      1.0  0.71093  0.90841  0.57971  1.0000
  P   P121      1.0  0.29787  0.70257  0.10094  1.0000
  P   P122      1.0  0.79054  0.70800  0.61222  1.0000
  P   P123      1.0  0.51292  0.10787  0.78553  1.0000
  P   P124      1.0  0.83545  0.90098  0.58751  1.0000
  P   P125      1.0  0.41048  0.12581  0.71236  1.0000
  P   P126      1.0  0.74838  0.24840  0.90560  1.0000
  P   P127      1.0  0.95056  0.45110  0.09768  1.0000
  P   P128      1.0  0.14062  0.99015  0.34889  1.0000
  P   P129      1.0  0.46897  0.31454  0.68462  1.0000
  P   P130      1.0  0.63695  0.99832  0.20957  1.0000
  P   P131      1.0  0.86207  0.85907  0.69984  1.0000
  P   P132      1.0  0.11963  0.35320  0.14547  1.0000
  P   P133      1.0  0.21559  0.44936  0.64684  1.0000
  P   P134      1.0  0.80824  0.88128  0.38086  1.0000
  P   P135      1.0  0.34855  0.59953  0.14642  1.0000
  P   P136      1.0  0.85339  0.90901  0.87774  1.0000
  P   P137      1.0  0.38506  0.00513  0.12904  1.0000
  P   P138      1.0  0.80652  0.24637  0.31523  1.0000
  P   P139      1.0  0.77669  0.71094  0.07507  1.0000
  P   P140      1.0  0.68904  0.99140  0.94521  1.0000
  P   P141      1.0  0.86345  0.56125  0.40757  1.0000
  P   P142      1.0  0.12048  0.08604  0.10904  1.0000
  P   P143      1.0  0.30421  0.37106  0.43713  1.0000
  P   P144      1.0  0.07041  0.03436  0.71400  1.0000
  P   P145      1.0  0.99004  0.77746  0.03905  1.0000
  P   P146      1.0  0.18984  0.88453  0.74496  1.0000
  P   P147      1.0  0.62633  0.55655  0.24914  1.0000
  P   P148      1.0  0.96875  0.46734  0.52665  1.0000
  P   P149      1.0  0.63283  0.74695  0.19138  1.0000
  P   P150      1.0  0.76922  0.77836  0.71223  1.0000
  P   P151      1.0  0.31057  0.01824  0.03280  1.0000
  P   P152      1.0  0.62109  0.52241  0.59983  1.0000
  P   P153      1.0  0.56996  0.95368  0.30232  1.0000
  P   P154      1.0  0.62813  0.28759  0.43961  1.0000
  P   P155      1.0  0.46275  0.01470  0.29437  1.0000
  P   P156      1.0  0.51226  0.75826  0.90951  1.0000
  P   P157      1.0  0.96072  0.35951  0.87101  1.0000
  P   P158      1.0  0.37159  0.98737  0.44587  1.0000
  P   P159      1.0  0.28390  0.96161  0.60174  1.0000
  P   P160      1.0  0.93330  0.14393  0.41304  1.0000
  P   P161      1.0  0.65377  0.62866  0.15170  1.0000
  P   P162      1.0  0.79599  0.86314  0.19648  1.0000
  P   P163      1.0  0.06895  0.62285  0.59041  1.0000
  P   P164      1.0  0.94672  0.61656  0.33429  1.0000
  P   P165      1.0  0.48719  0.21308  0.85198  1.0000
  P   P166      1.0  0.17463  0.10184  0.68781  1.0000
  P   P167      1.0  0.38138  0.05282  0.93705  1.0000
  P   P168      1.0  0.02291  0.18738  0.61005  1.0000
  P   P169      1.0  0.98068  0.74860  0.84285  1.0000
  P   P170      1.0  0.10718  0.91242  0.56673  1.0000
  P   P171      1.0  0.38455  0.28086  0.41012  1.0000
  P   P172      1.0  0.65646  0.46218  0.41876  1.0000
  P   P173      1.0  0.55787  0.58082  0.98539  1.0000
  P   P174      1.0  0.13138  0.65085  0.98280  1.0000
  P   P175      1.0  0.69521  0.45628  0.76794  1.0000
  P   P176      1.0  0.93780  0.61243  0.98273  1.0000
  P   P177      1.0  0.91476  0.26315  0.80414  1.0000
  P   P178      1.0  0.50800  0.71770  0.43346  1.0000
  P   P179      1.0  0.41181  0.39179  0.24783  1.0000
  P   P180      1.0  0.71374  0.80970  0.11773  1.0000
  P   P181      1.0  0.65376  0.24480  0.55189  1.0000
  P   P182      1.0  0.36993  0.03766  0.55725  1.0000
  P   P183      1.0  0.91625  0.73233  0.94353  1.0000
  P   P184      1.0  0.46650  0.34809  0.14921  1.0000
  P   P185      1.0  0.53150  0.31102  0.79090  1.0000
  P   P186      1.0  0.87083  0.77208  0.23272  1.0000
  P   P187      1.0  0.13370  0.21517  0.65968  1.0000
  P   P188      1.0  0.95884  0.27866  0.14530  1.0000
  P   P189      1.0  0.84196  0.15504  0.04238  1.0000
  P   P190      1.0  0.71233  0.34294  0.60401  1.0000
  P   P191      1.0  0.04421  0.87034  0.46767  1.0000
  P   P192      1.0  0.72301  0.86370  0.29175  1.0000
  P   P193      1.0  0.17490  0.10029  0.56522  1.0000
  P   P194      1.0  0.81504  0.60845  0.80689  1.0000
  P   P195      1.0  0.57998  0.15521  0.69375  1.0000
  P   P196      1.0  0.22676  0.89392  0.92577  1.0000
  P   P197      1.0  0.60962  0.36921  0.28155  1.0000
  P   P198      1.0  0.34097  0.79388  0.81106  1.0000
  P   P199      1.0  0.61834  0.30842  0.09580  1.0000
  P   P200      1.0  0.35389  0.63457  0.59980  1.0000
  P   P201      1.0  0.78081  0.14029  0.85053  1.0000
  P   P202      1.0  0.85897  0.09469  0.93689  1.0000
  P   P203      1.0  0.60300  0.69660  0.96185  1.0000
  P   P204      1.0  0.47934  0.19904  0.63492  1.0000
  P   P205      1.0  0.69105  0.74342  0.29858  1.0000
  P   P206      1.0  0.42232  0.72548  0.98354  1.0000
  P   P207      1.0  0.35015  0.40628  0.99674  1.0000
  P   P208      1.0  0.41698  0.93251  0.91942  1.0000
  P   P209      1.0  0.70443  0.53162  0.51283  1.0000
  P   P210      1.0  0.21218  0.89566  0.38923  1.0000
  P   P211      1.0  0.68233  0.48729  0.88626  1.0000
  P   P212      1.0  0.43589  0.60167  0.98265  1.0000
  P   P213      1.0  0.53103  0.93685  0.53045  1.0000
  P   P214      1.0  0.67541  0.85212  0.68212  1.0000
  P   P215      1.0  0.09732  0.26696  0.76170  1.0000
  P   P216      1.0  0.02939  0.96761  0.39328  1.0000
  P   P217      1.0  0.46597  0.64488  0.14609  1.0000
  P   P218      1.0  0.28206  0.81293  0.70529  1.0000
  P   P219      1.0  0.05773  0.09347  0.53553  1.0000
  P   P220      1.0  0.72715  0.35851  0.41093  1.0000
  P   P221      1.0  0.88862  0.25831  0.40758  1.0000
  P   P222      1.0  0.32785  0.20178  0.99693  1.0000
  P   P223      1.0  0.32836  0.59384  0.71074  1.0000
  P   P224      1.0  0.29465  0.36231  0.09656  1.0000
  P   P225      1.0  0.29934  0.19095  0.43127  1.0000
  P   P226      1.0  0.67356  0.71350  0.56715  1.0000
  P   P227      1.0  0.48164  0.09152  0.99596  1.0000
  P   P228      1.0  0.04920  0.84834  0.23723  1.0000
  P   P229      1.0  0.39084  0.68113  0.41249  1.0000
  P   P230      1.0  0.02446  0.63371  0.82256  1.0000
  P   P231      1.0  0.13668  0.93745  0.23380  1.0000
  P   P232      1.0  0.16746  0.29134  0.96507  1.0000
  P   P233      1.0  0.24755  0.77818  0.88997  1.0000
  P   P234      1.0  0.49339  0.99793  0.07555  1.0000
  P   P235      1.0  0.90748  0.82062  0.34071  1.0000
  P   P236      1.0  0.24181  0.40544  0.82960  1.0000
  P   P237      1.0  0.26250  0.28324  0.26493  1.0000
  P   P238      1.0  0.62547  0.26357  0.73433  1.0000
  P   P239      1.0  0.44538  0.88768  0.45707  1.0000
  P   P240      1.0  0.82534  0.95594  0.76663  1.0000
  P   P241      1.0  0.47754  0.68373  0.81132  1.0000
  P   P242      1.0  0.98075  0.66250  0.09067  1.0000
  P   P243      1.0  0.51326  0.55243  0.54494  1.0000
  P   P244      1.0  0.43298  0.18568  0.06498  1.0000
  P   P245      1.0  0.03578  0.35140  0.69598  1.0000
  P   P246      1.0  0.67719  0.81664  0.49851  1.0000
  H   H1        1.0  0.78832  0.53124  0.67267  1.0000
  H   H2        1.0  0.42344  0.53809  0.84427  1.0000
  H   H3        1.0  0.58664  0.14285  0.33366  1.0000
  H   H4        1.0  0.75654  0.82884  0.96431  1.0000
  H   H5        1.0  0.50934  0.04639  0.62487  1.0000
  H   H6        1.0  0.79500  0.07746  0.43080  1.0000
  H   H7        1.0  0.08932  0.55490  0.08968  1.0000
  H   H8        1.0  0.40848  0.85118  0.60443  1.0000
  H   H9        1.0  0.76420  0.16233  0.60663  1.0000
  H   H10       1.0  0.23481  0.70306  0.14653  1.0000
  H   H11       1.0  0.83060  0.31306  0.27888  1.0000
  H   H12       1.0  0.84800  0.74147  0.09344  1.0000
  H   H13       1.0  0.30002  0.89398  0.56188  1.0000
  H   H14       1.0  0.23953  0.74463  0.70405  1.0000
  H   H15       1.0  0.09844  0.65688  0.80752  1.0000
  H   H16       1.0  0.66444  0.23646  0.79787  1.0000
