# Supplementary material for: Structure and Bonding in Amorphous Red Phosphorus
Source: Angew Chem Int Ed Engl. 2023 May 5;62(24):e202216658. doi: 10.1002/anie.202216658 (PMC10952455; doi:10.1002/anie.202216658)
Supplement: Supplementary file 2 — Supporting Information [file ANIE-62-0-s001.zip › cif/aPH_2.cif]

data_image0
_chemical_formula_structural       P244H24
_chemical_formula_sum              "P244 H24"
_cell_length_a       18.5217
_cell_length_b       17.9638
_cell_length_c       17.9096
_cell_angle_alpha    91.3663
_cell_angle_beta     88.3721
_cell_angle_gamma    91.7448

_space_group_name_H-M_alt    "P 1"
_space_group_IT_number       1

loop_
  _space_group_symop_operation_xyz
  'x, y, z'

loop_
  _atom_site_type_symbol
  _atom_site_label
  _atom_site_symmetry_multiplicity
  _atom_site_fract_x
  _atom_site_fract_y
  _atom_site_fract_z
  _atom_site_occupancy
  P   P1        1.0  0.67657  0.39269  0.23535  1.0000
  P   P2        1.0  0.59089  0.20437  0.20205  1.0000
  P   P3        1.0  0.62414  0.42787  0.34148  1.0000
  P   P4        1.0  0.83823  0.36936  0.88923  1.0000
  P   P5        1.0  0.06897  0.52635  0.65550  1.0000
  P   P6        1.0  0.92861  0.31077  0.16595  1.0000
  P   P7        1.0  0.80813  0.07880  0.57056  1.0000
  P   P8        1.0  0.95464  0.94044  0.21957  1.0000
  P   P9        1.0  0.34701  0.56732  0.65210  1.0000
  P   P10       1.0  0.04875  0.69561  0.05032  1.0000
  P   P11       1.0  0.77462  0.41240  0.61646  1.0000
  P   P12       1.0  0.16350  0.39159  0.70372  1.0000
  P   P13       1.0  0.01030  0.72786  0.58289  1.0000
  P   P14       1.0  0.12392  0.87158  0.64195  1.0000
  P   P15       1.0  0.13462  0.86205  0.14788  1.0000
  P   P16       1.0  0.80605  0.46916  0.03191  1.0000
  P   P17       1.0  0.32002  0.61644  0.37359  1.0000
  P   P18       1.0  0.14847  0.86615  0.02341  1.0000
  P   P19       1.0  0.26703  0.88507  0.02500  1.0000
  P   P20       1.0  0.08152  0.55638  0.33918  1.0000
  P   P21       1.0  0.28610  0.70993  0.76672  1.0000
  P   P22       1.0  0.32823  0.44910  0.26575  1.0000
  P   P23       1.0  0.89033  0.20701  0.21688  1.0000
  P   P24       1.0  0.21766  0.04258  0.16046  1.0000
  P   P25       1.0  0.40066  0.70905  0.39350  1.0000
  P   P26       1.0  0.96430  0.96125  0.71157  1.0000
  P   P27       1.0  0.65895  0.58044  0.23741  1.0000
  P   P28       1.0  0.84397  0.19601  0.54811  1.0000
  P   P29       1.0  0.95387  0.53222  0.62494  1.0000
  P   P30       1.0  0.78818  0.44906  0.23905  1.0000
  P   P31       1.0  0.21003  0.00231  0.50987  1.0000
  P   P32       1.0  0.97107  0.51657  0.50146  1.0000
  P   P33       1.0  0.10009  0.97889  0.01599  1.0000
  P   P34       1.0  0.75663  0.49544  0.53018  1.0000
  P   P35       1.0  0.52146  0.08582  0.92842  1.0000
  P   P36       1.0  0.42708  0.96755  0.78788  1.0000
  P   P37       1.0  0.44320  0.64612  0.67322  1.0000
  P   P38       1.0  0.57541  0.03433  0.26257  1.0000
  P   P39       1.0  0.02533  0.54262  0.16101  1.0000
  P   P40       1.0  0.29670  0.95509  0.12437  1.0000
  P   P41       1.0  0.61703  0.72418  0.15259  1.0000
  P   P42       1.0  0.35984  0.20688  0.96888  1.0000
  P   P43       1.0  0.26682  0.34070  0.88038  1.0000
  P   P44       1.0  0.47952  0.65711  0.47100  1.0000
  P   P45       1.0  0.77436  0.78543  0.24623  1.0000
  P   P46       1.0  0.04755  0.41116  0.69312  1.0000
  P   P47       1.0  0.91442  0.23310  0.77780  1.0000
  P   P48       1.0  0.99595  0.16154  0.25090  1.0000
  P   P49       1.0  0.28265  0.26264  0.54561  1.0000
  P   P50       1.0  0.49551  0.87441  0.49026  1.0000
  P   P51       1.0  0.12604  0.98854  0.80405  1.0000
  P   P52       1.0  0.39324  0.88299  0.87476  1.0000
  P   P53       1.0  0.27860  0.71806  0.89244  1.0000
  P   P54       1.0  0.64983  0.66807  0.81216  1.0000
  P   P55       1.0  0.79272  0.89213  0.31315  1.0000
  P   P56       1.0  0.68427  0.35426  0.41236  1.0000
  P   P57       1.0  0.03102  0.62542  0.25408  1.0000
  P   P58       1.0  0.24992  0.85920  0.18830  1.0000
  P   P59       1.0  0.86846  0.10338  0.38189  1.0000
  P   P60       1.0  0.38860  0.20528  0.41167  1.0000
  P   P61       1.0  0.52825  0.97785  0.43167  1.0000
  P   P62       1.0  0.17794  0.97555  0.68516  1.0000
  P   P63       1.0  0.94818  0.78290  0.30333  1.0000
  P   P64       1.0  0.58718  0.99956  0.07895  1.0000
  P   P65       1.0  0.98176  0.94710  0.01603  1.0000
  P   P66       1.0  0.96705  0.74260  0.46791  1.0000
  P   P67       1.0  0.75682  0.23109  0.47253  1.0000
  P   P68       1.0  0.23588  0.24043  0.09757  1.0000
  P   P69       1.0  0.74250  0.48628  0.71770  1.0000
  P   P70       1.0  0.12555  0.32645  0.97122  1.0000
  P   P71       1.0  0.89768  0.03409  0.86564  1.0000
  P   P72       1.0  0.42710  0.71904  0.15198  1.0000
  P   P73       1.0  0.66306  0.11057  0.21771  1.0000
  P   P74       1.0  0.48862  0.23980  0.78639  1.0000
  P   P75       1.0  0.73390  0.55501  0.07493  1.0000
  P   P76       1.0  0.93294  0.16859  0.46362  1.0000
  P   P77       1.0  0.11025  0.95381  0.46094  1.0000
  P   P78       1.0  0.78486  0.77574  0.73315  1.0000
  P   P79       1.0  0.66945  0.54444  0.35641  1.0000
  P   P80       1.0  0.94410  0.27569  0.39926  1.0000
  P   P81       1.0  0.32091  0.77634  0.46220  1.0000
  P   P82       1.0  0.93982  0.15510  0.68257  1.0000
  P   P83       1.0  0.63927  0.96203  0.46791  1.0000
  P   P84       1.0  0.35228  0.59978  0.02595  1.0000
  P   P85       1.0  0.14160  0.27025  0.68516  1.0000
  P   P86       1.0  0.45584  0.54918  0.98076  1.0000
  P   P87       1.0  0.71204  0.23250  0.95703  1.0000
  P   P88       1.0  0.05397  0.36016  0.06630  1.0000
  P   P89       1.0  0.08115  0.52691  0.95093  1.0000
  P   P90       1.0  0.90195  0.87886  0.36752  1.0000
  P   P91       1.0  0.78249  0.18235  0.35978  1.0000
  P   P92       1.0  0.96475  0.53716  0.98456  1.0000
  P   P93       1.0  0.96399  0.61069  0.08545  1.0000
  P   P94       1.0  0.99298  0.25416  0.07893  1.0000
  P   P95       1.0  0.03722  0.25759  0.31922  1.0000
  P   P96       1.0  0.79647  0.20906  0.77543  1.0000
  P   P97       1.0  0.76487  0.32501  0.80106  1.0000
  P   P98       1.0  0.52616  0.02874  0.61582  1.0000
  P   P99       1.0  0.11171  0.97936  0.17616  1.0000
  P   P100      1.0  0.22611  0.11154  0.45291  1.0000
  P   P101      1.0  0.62345  0.48292  0.72591  1.0000
  P   P102      1.0  0.45154  0.38045  0.38497  1.0000
  P   P103      1.0  0.58473  0.53543  0.62381  1.0000
  P   P104      1.0  0.08173  0.56901  0.83399  1.0000
  P   P105      1.0  0.45754  0.57571  0.85887  1.0000
  P   P106      1.0  0.00156  0.09591  0.89471  1.0000
  P   P107      1.0  0.14046  0.54212  0.10962  1.0000
  P   P108      1.0  0.10918  0.92903  0.28883  1.0000
  P   P109      1.0  0.33044  0.37495  0.68989  1.0000
  P   P110      1.0  0.28830  0.93205  0.91256  1.0000
  P   P111      1.0  0.49361  0.14613  0.14494  1.0000
  P   P112      1.0  0.38207  0.06907  0.53740  1.0000
  P   P113      1.0  0.46735  0.35416  0.83490  1.0000
  P   P114      1.0  0.49069  0.33230  0.27264  1.0000
  P   P115      1.0  0.31824  0.54694  0.47395  1.0000
  P   P116      1.0  0.50440  0.38148  0.64287  1.0000
  P   P117      1.0  0.76002  0.59886  0.67194  1.0000
  P   P118      1.0  0.66554  0.29844  0.86760  1.0000
  P   P119      1.0  0.47381  0.50357  0.37795  1.0000
  P   P120      1.0  0.34082  0.08741  0.42048  1.0000
  P   P121      1.0  0.84394  0.98119  0.24096  1.0000
  P   P122      1.0  0.13796  0.05635  0.60594  1.0000
  P   P123      1.0  0.95675  0.68539  0.75379  1.0000
  P   P124      1.0  0.56640  0.92741  0.90850  1.0000
  P   P125      1.0  0.57557  0.81863  0.09108  1.0000
  P   P126      1.0  0.45973  0.91251  0.97138  1.0000
  P   P127      1.0  0.66277  0.15109  0.48724  1.0000
  P   P128      1.0  0.00944  0.72303  0.93538  1.0000
  P   P129      1.0  0.38762  0.31693  0.01865  1.0000
  P   P130      1.0  0.45931  0.27242  0.59988  1.0000
  P   P131      1.0  0.35874  0.94809  0.57124  1.0000
  P   P132      1.0  0.78492  0.51173  0.34814  1.0000
  P   P133      1.0  0.81046  0.29490  0.99008  1.0000
  P   P134      1.0  0.12722  0.69126  0.21656  1.0000
  P   P135      1.0  0.94547  0.01026  0.11833  1.0000
  P   P136      1.0  0.13615  0.62039  0.01579  1.0000
  P   P137      1.0  0.84832  0.71015  0.29872  1.0000
  P   P138      1.0  0.62292  0.49442  0.07571  1.0000
  P   P139      1.0  0.76544  0.66208  0.77865  1.0000
  P   P140      1.0  0.21044  0.43409  0.59290  1.0000
  P   P141      1.0  0.61446  0.37464  0.51359  1.0000
  P   P142      1.0  0.12603  0.50453  0.54624  1.0000
  P   P143      1.0  0.10605  0.83224  0.75637  1.0000
  P   P144      1.0  0.47136  0.83772  0.15420  1.0000
  P   P145      1.0  0.04843  0.42457  0.49434  1.0000
  P   P146      1.0  0.55056  0.23714  0.31602  1.0000
  P   P147      1.0  0.39212  0.55014  0.29937  1.0000
  P   P148      1.0  0.76555  0.82672  0.84448  1.0000
  P   P149      1.0  0.85323  0.27180  0.31756  1.0000
  P   P150      1.0  0.08665  0.02384  0.36382  1.0000
  P   P151      1.0  0.32727  0.04747  0.93411  1.0000
  P   P152      1.0  0.72191  0.93471  0.81212  1.0000
  P   P153      1.0  0.49896  0.07450  0.50686  1.0000
  P   P154      1.0  0.63741  0.49533  0.51812  1.0000
  P   P155      1.0  0.65978  0.77043  0.88630  1.0000
  P   P156      1.0  0.27822  0.62097  0.56967  1.0000
  P   P157      1.0  0.13379  0.64623  0.40582  1.0000
  P   P158      1.0  0.76979  0.56084  0.19176  1.0000
  P   P159      1.0  0.48004  0.73973  0.97311  1.0000
  P   P160      1.0  0.37982  0.88818  0.45955  1.0000
  P   P161      1.0  0.46674  0.14891  0.33510  1.0000
  P   P162      1.0  0.02207  0.07271  0.69810  1.0000
  P   P163      1.0  0.19489  0.33789  0.51405  1.0000
  P   P164      1.0  0.01047  0.35696  0.25026  1.0000
  P   P165      1.0  0.53455  0.01216  0.82851  1.0000
  P   P166      1.0  0.38735  0.27428  0.23120  1.0000
  P   P167      1.0  0.83983  0.79138  0.14127  1.0000
  P   P168      1.0  0.18665  0.52506  0.28946  1.0000
  P   P169      1.0  0.28050  0.58638  0.75382  1.0000
  P   P170      1.0  0.06243  0.17555  0.14273  1.0000
  P   P171      1.0  0.43572  0.54191  0.48986  1.0000
  P   P172      1.0  0.28308  0.35542  0.07809  1.0000
  P   P173      1.0  0.82306  0.98849  0.11708  1.0000
  P   P174      1.0  0.92628  0.62960  0.91917  1.0000
  P   P175      1.0  0.94827  0.20729  0.89441  1.0000
  P   P176      1.0  0.65512  0.41338  0.91817  1.0000
  P   P177      1.0  0.77093  0.46607  0.91444  1.0000
  P   P178      1.0  0.56880  0.73607  0.26981  1.0000
  P   P179      1.0  0.41565  0.20384  0.69533  1.0000
  P   P180      1.0  0.44830  0.71980  0.57596  1.0000
  P   P181      1.0  0.28018  0.59652  0.92535  1.0000
  P   P182      1.0  0.68238  0.80174  0.67232  1.0000
  P   P183      1.0  0.10415  0.68646  0.86208  1.0000
  P   P184      1.0  0.15059  0.25041  0.18982  1.0000
  P   P185      1.0  0.60653  0.71060  0.70684  1.0000
  P   P186      1.0  0.69625  0.05580  0.41318  1.0000
  P   P187      1.0  0.63081  0.89270  0.74170  1.0000
  P   P188      1.0  0.18373  0.09896  0.33806  1.0000
  P   P189      1.0  0.80349  0.02492  0.45512  1.0000
  P   P190      1.0  0.08088  0.10082  0.79969  1.0000
  P   P191      1.0  0.60595  0.36142  0.70307  1.0000
  P   P192      1.0  0.60163  0.47734  0.19591  1.0000
  P   P193      1.0  0.43354  0.42115  0.73819  1.0000
  P   P194      1.0  0.07603  0.71284  0.74608  1.0000
  P   P195      1.0  0.22808  0.91567  0.30203  1.0000
  P   P196      1.0  0.47109  0.91658  0.60798  1.0000
  P   P197      1.0  0.63998  0.99638  0.59232  1.0000
  P   P198      1.0  0.69318  0.10951  0.59675  1.0000
  P   P199      1.0  0.37577  0.38114  0.91478  1.0000
  P   P200      1.0  0.01390  0.90696  0.60949  1.0000
  P   P201      1.0  0.25590  0.21840  0.90831  1.0000
  P   P202      1.0  0.40323  0.74165  0.74381  1.0000
  P   P203      1.0  0.52514  0.64689  0.12636  1.0000
  P   P204      1.0  0.11079  0.36237  0.17494  1.0000
  P   P205      1.0  0.68029  0.33084  0.60368  1.0000
  P   P206      1.0  0.80560  0.71589  0.41460  1.0000
  P   P207      1.0  0.86003  0.12899  0.94078  1.0000
  P   P208      1.0  0.24353  0.21254  0.65638  1.0000
  P   P209      1.0  0.76008  0.14682  0.88017  1.0000
  P   P210      1.0  0.65516  0.63592  0.62102  1.0000
  P   P211      1.0  0.53774  0.63966  0.00294  1.0000
  P   P212      1.0  0.64012  0.37869  0.03567  1.0000
  P   P213      1.0  0.40617  0.15482  0.22959  1.0000
  P   P214      1.0  0.26334  0.03140  0.27293  1.0000
  P   P215      1.0  0.36493  0.06863  0.81863  1.0000
  P   P216      1.0  0.75289  0.36685  0.07405  1.0000
  P   P217      1.0  0.03972  0.01052  0.55010  1.0000
  P   P218      1.0  0.31483  0.26423  0.33076  1.0000
  P   P219      1.0  0.96083  0.57668  0.81287  1.0000
  P   P220      1.0  0.33390  0.38290  0.37153  1.0000
  P   P221      1.0  0.10685  0.26820  0.56750  1.0000
  P   P222      1.0  0.34395  0.53307  0.84052  1.0000
  P   P223      1.0  0.67003  0.08910  0.09159  1.0000
  P   P224      1.0  0.37842  0.72196  0.04004  1.0000
  P   P225      1.0  0.16932  0.21717  0.99937  1.0000
  P   P226      1.0  0.78677  0.42339  0.43263  1.0000
  P   P227      1.0  0.86745  0.81433  0.46942  1.0000
  P   P228      1.0  0.33073  0.73434  0.57587  1.0000
  P   P229      1.0  0.64619  0.90992  0.13157  1.0000
  P   P230      1.0  0.01576  0.34768  0.58594  1.0000
  P   P231      1.0  0.92754  0.65340  0.63537  1.0000
  P   P232      1.0  0.36885  0.34623  0.57450  1.0000
  P   P233      1.0  0.22251  0.39989  0.98083  1.0000
  P   P234      1.0  0.43143  0.03272  0.99498  1.0000
  P   P235      1.0  0.50373  0.02548  0.16706  1.0000
  P   P236      1.0  0.02787  0.91360  0.80397  1.0000
  P   P237      1.0  0.61617  0.91890  0.25461  1.0000
  P   P238      1.0  0.20571  0.60415  0.19358  1.0000
  P   P239      1.0  0.57124  0.82867  0.82943  1.0000
  P   P240      1.0  0.31906  0.26317  0.73695  1.0000
  P   P241      1.0  0.51698  0.84600  0.26969  1.0000
  P   P242      1.0  0.89230  0.64264  0.45711  1.0000
  P   P243      1.0  0.95061  0.82017  0.18408  1.0000
  P   P244      1.0  0.15751  0.73933  0.32725  1.0000
  H   H1        1.0  0.05943  0.67336  0.55441  1.0000
  H   H2        1.0  0.39226  0.42229  0.22783  1.0000
  H   H3        1.0  0.90775  0.47135  0.48665  1.0000
  H   H4        1.0  0.10788  0.97775  0.93545  1.0000
  H   H5        1.0  0.48032  0.14270  0.89796  1.0000
  H   H6        1.0  0.33356  0.17456  0.03711  1.0000
  H   H7        1.0  0.35410  0.73463  0.89848  1.0000
  H   H8        1.0  0.98551  0.87462  0.04772  1.0000
  H   H9        1.0  0.88755  0.07440  0.79808  1.0000
  H   H10       1.0  0.44065  0.20429  0.83957  1.0000
  H   H11       1.0  0.99369  0.20429  0.65034  1.0000
  H   H12       1.0  0.49007  0.50617  0.83948  1.0000
  H   H13       1.0  0.77316  0.94717  0.75181  1.0000
  H   H14       1.0  0.06662  0.67845  0.42976  1.0000
  H   H15       1.0  0.45453  0.70669  0.90474  1.0000
  H   H16       1.0  0.85271  0.71287  0.14152  1.0000
  H   H17       1.0  0.15998  0.46371  0.24434  1.0000
  H   H18       1.0  0.82574  0.91101  0.09673  1.0000
  H   H19       1.0  0.63331  0.76185  0.30556  1.0000
  H   H20       1.0  0.43117  0.71097  0.80948  1.0000
  H   H21       1.0  0.29933  0.04238  0.78506  1.0000
  H   H22       1.0  0.61971  0.14444  0.07222  1.0000
  H   H23       1.0  0.91990  0.61822  0.38552  1.0000
  H   H24       1.0  0.23184  0.72223  0.31459  1.0000
