# Supplementary material for: Structure and Bonding in Amorphous Red Phosphorus
Source: Angew Chem Int Ed Engl. 2023 May 5;62(24):e202216658. doi: 10.1002/anie.202216658 (PMC10952455; doi:10.1002/anie.202216658)
Supplement: Supplementary file 2 — Supporting Information [file ANIE-62-0-s001.zip › cif/aPH_3.cif]

data_image0
_chemical_formula_structural       P247H15
_chemical_formula_sum              "P247 H15"
_cell_length_a       17.736
_cell_length_b       17.9688
_cell_length_c       18.2137
_cell_angle_alpha    89.9963
_cell_angle_beta     91.3288
_cell_angle_gamma    91.4775

_space_group_name_H-M_alt    "P 1"
_space_group_IT_number       1

loop_
  _space_group_symop_operation_xyz
  'x, y, z'

loop_
  _atom_site_type_symbol
  _atom_site_label
  _atom_site_symmetry_multiplicity
  _atom_site_fract_x
  _atom_site_fract_y
  _atom_site_fract_z
  _atom_site_occupancy
  P   P1        1.0  0.57142  0.11200  0.03939  1.0000
  P   P2        1.0  0.17647  0.63323  0.17737  1.0000
  P   P3        1.0  0.46771  0.76697  0.48460  1.0000
  P   P4        1.0  0.32937  0.09108  0.35582  1.0000
  P   P5        1.0  0.47126  0.12434  0.51957  1.0000
  P   P6        1.0  0.53727  0.90919  0.72566  1.0000
  P   P7        1.0  0.84601  0.73740  0.19462  1.0000
  P   P8        1.0  0.15063  0.68719  0.28506  1.0000
  P   P9        1.0  0.92090  0.66573  0.26051  1.0000
  P   P10       1.0  0.89222  0.48600  0.20069  1.0000
  P   P11       1.0  0.67146  0.21837  0.54647  1.0000
  P   P12       1.0  0.94134  0.08016  0.47077  1.0000
  P   P13       1.0  0.83720  0.61394  0.92435  1.0000
  P   P14       1.0  0.80517  0.44516  0.53164  1.0000
  P   P15       1.0  0.27780  0.97713  0.96274  1.0000
  P   P16       1.0  0.42339  0.92928  0.32246  1.0000
  P   P17       1.0  0.03694  0.97503  0.65320  1.0000
  P   P18       1.0  0.44186  0.94684  0.79746  1.0000
  P   P19       1.0  0.14615  0.50415  0.87047  1.0000
  P   P20       1.0  0.93283  0.66521  0.64795  1.0000
  P   P21       1.0  0.76635  0.17900  0.79345  1.0000
  P   P22       1.0  0.00860  0.39494  0.73662  1.0000
  P   P23       1.0  0.82468  0.36319  0.34384  1.0000
  P   P24       1.0  0.29626  0.02390  0.25911  1.0000
  P   P25       1.0  0.32268  0.12442  0.85233  1.0000
  P   P26       1.0  0.46057  0.80522  0.10992  1.0000
  P   P27       1.0  0.33148  0.69464  0.57185  1.0000
  P   P28       1.0  0.12248  0.93474  0.06110  1.0000
  P   P29       1.0  0.95102  0.11829  0.59016  1.0000
  P   P30       1.0  0.73467  0.88283  0.25990  1.0000
  P   P31       1.0  0.54402  0.12904  0.41779  1.0000
  P   P32       1.0  0.40954  0.54507  0.31954  1.0000
  P   P33       1.0  0.62700  0.04917  0.25926  1.0000
  P   P34       1.0  0.97783  0.50374  0.97414  1.0000
  P   P35       1.0  0.83302  0.15599  0.57455  1.0000
  P   P36       1.0  0.64141  0.71039  0.57398  1.0000
  P   P37       1.0  0.87452  0.18510  0.34444  1.0000
  P   P38       1.0  0.52216  0.85668  0.32620  1.0000
  P   P39       1.0  0.07010  0.56193  0.18820  1.0000
  P   P40       1.0  0.91664  0.53880  0.87186  1.0000
  P   P41       1.0  0.94146  0.29504  0.21435  1.0000
  P   P42       1.0  0.22135  0.08508  0.68560  1.0000
  P   P43       1.0  0.38062  0.92556  0.43657  1.0000
  P   P44       1.0  0.20843  0.39481  0.73521  1.0000
  P   P45       1.0  0.07829  0.79310  0.63957  1.0000
  P   P46       1.0  0.68956  0.65491  0.08736  1.0000
  P   P47       1.0  0.13420  0.10482  0.34014  1.0000
  P   P48       1.0  0.05280  0.60362  0.00531  1.0000
  P   P49       1.0  0.67927  0.83073  0.42393  1.0000
  P   P50       1.0  0.47743  0.66760  0.70747  1.0000
  P   P51       1.0  0.98788  0.07838  0.03406  1.0000
  P   P52       1.0  0.05535  0.43120  0.91355  1.0000
  P   P53       1.0  0.36204  0.42965  0.31561  1.0000
  P   P54       1.0  0.32154  0.15146  0.64114  1.0000
  P   P55       1.0  0.74723  0.26149  0.45903  1.0000
  P   P56       1.0  0.70183  0.38744  0.71560  1.0000
  P   P57       1.0  0.83351  0.26911  0.26592  1.0000
  P   P58       1.0  0.50153  0.62057  0.13662  1.0000
  P   P59       1.0  0.99737  0.86566  0.69292  1.0000
  P   P60       1.0  0.47674  0.29231  0.17021  1.0000
  P   P61       1.0  0.36695  0.32062  0.93851  1.0000
  P   P62       1.0  0.65532  0.82828  0.54477  1.0000
  P   P63       1.0  0.98145  0.67730  0.53497  1.0000
  P   P64       1.0  0.14397  0.32484  0.16316  1.0000
  P   P65       1.0  0.38446  0.39264  0.50792  1.0000
  P   P66       1.0  0.56142  0.54708  0.79921  1.0000
  P   P67       1.0  0.62926  0.29002  0.74158  1.0000
  P   P68       1.0  0.20726  0.88278  0.90353  1.0000
  P   P69       1.0  0.49885  0.68736  0.96033  1.0000
  P   P70       1.0  0.99766  0.34967  0.62382  1.0000
  P   P71       1.0  0.92860  0.81470  0.13476  1.0000
  P   P72       1.0  0.34046  0.77959  0.95278  1.0000
  P   P73       1.0  0.85742  0.77255  0.80652  1.0000
  P   P74       1.0  0.76202  0.69230  0.59462  1.0000
  P   P75       1.0  0.35982  0.81561  0.72295  1.0000
  P   P76       1.0  0.16302  0.27420  0.59671  1.0000
  P   P77       1.0  0.74992  0.57953  0.64014  1.0000
  P   P78       1.0  0.74143  0.34093  0.89906  1.0000
  P   P79       1.0  0.42800  0.10453  0.68857  1.0000
  P   P80       1.0  0.60987  0.09911  0.67045  1.0000
  P   P81       1.0  0.43879  0.39201  0.10963  1.0000
  P   P82       1.0  0.98815  0.62706  0.82395  1.0000
  P   P83       1.0  0.64557  0.49097  0.17441  1.0000
  P   P84       1.0  0.24473  0.54603  0.23192  1.0000
  P   P85       1.0  0.91946  0.27253  0.95103  1.0000
  P   P86       1.0  0.20665  0.33406  0.94773  1.0000
  P   P87       1.0  0.19327  0.03525  0.02669  1.0000
  P   P88       1.0  0.87603  0.55354  0.64664  1.0000
  P   P89       1.0  0.59843  0.44497  0.85676  1.0000
  P   P90       1.0  0.39929  0.69473  0.11790  1.0000
  P   P91       1.0  0.33850  0.91304  0.64559  1.0000
  P   P92       1.0  0.05849  0.95704  0.53195  1.0000
  P   P93       1.0  0.23814  0.17355  0.36506  1.0000
  P   P94       1.0  0.53552  0.86585  0.52400  1.0000
  P   P95       1.0  0.31741  0.62456  0.30135  1.0000
  P   P96       1.0  0.71411  0.39643  0.21782  1.0000
  P   P97       1.0  0.53768  0.34895  0.79427  1.0000
  P   P98       1.0  0.89799  0.83364  0.61797  1.0000
  P   P99       1.0  0.47348  0.17978  0.00992  1.0000
  P   P100      1.0  0.58453  0.91148  0.41837  1.0000
  P   P101      1.0  0.05495  0.18038  0.27622  1.0000
  P   P102      1.0  0.31457  0.37955  0.10855  1.0000
  P   P103      1.0  0.73824  0.86304  0.14021  1.0000
  P   P104      1.0  0.00987  0.36384  0.29766  1.0000
  P   P105      1.0  0.80040  0.32376  0.68134  1.0000
  P   P106      1.0  0.32391  0.81333  0.42105  1.0000
  P   P107      1.0  0.49869  0.03484  0.10531  1.0000
  P   P108      1.0  0.61297  0.03709  0.84643  1.0000
  P   P109      1.0  0.17352  0.01103  0.26821  1.0000
  P   P110      1.0  0.51359  0.58184  0.02040  1.0000
  P   P111      1.0  0.09504  0.23555  0.69130  1.0000
  P   P112      1.0  0.09207  0.28054  0.34054  1.0000
  P   P113      1.0  0.65158  0.94034  0.09340  1.0000
  P   P114      1.0  0.39455  0.63965  0.79252  1.0000
  P   P115      1.0  0.72933  0.58481  0.18005  1.0000
  P   P116      1.0  0.17380  0.52014  0.33477  1.0000
  P   P117      1.0  0.18319  0.85058  0.68141  1.0000
  P   P118      1.0  0.48727  0.03957  0.86461  1.0000
  P   P119      1.0  0.78606  0.66802  0.82618  1.0000
  P   P120      1.0  0.93758  0.25128  0.43493  1.0000
  P   P121      1.0  0.06945  0.83276  0.52376  1.0000
  P   P122      1.0  0.41596  0.19481  0.12058  1.0000
  P   P123      1.0  0.24432  0.83870  0.33017  1.0000
  P   P124      1.0  0.24388  0.66516  0.65333  1.0000
  P   P125      1.0  0.75444  0.80821  0.95752  1.0000
  P   P126      1.0  0.63484  0.18491  0.12398  1.0000
  P   P127      1.0  0.26446  0.22532  0.80656  1.0000
  P   P128      1.0  0.91325  0.70524  0.97551  1.0000
  P   P129      1.0  0.23969  0.87873  0.57754  1.0000
  P   P130      1.0  0.21994  0.78861  0.97965  1.0000
  P   P131      1.0  0.58529  0.29762  0.11160  1.0000
  P   P132      1.0  0.47755  0.40040  0.34924  1.0000
  P   P133      1.0  0.88730  0.99217  0.19330  1.0000
  P   P134      1.0  0.29559  0.42118  0.92092  1.0000
  P   P135      1.0  0.99244  0.20082  0.88308  1.0000
  P   P136      1.0  0.16168  0.46710  0.64809  1.0000
  P   P137      1.0  0.39358  0.44515  0.75275  1.0000
  P   P138      1.0  0.70534  0.51405  0.54219  1.0000
  P   P139      1.0  0.74132  0.07287  0.21840  1.0000
  P   P140      1.0  0.43970  0.13995  0.80645  1.0000
  P   P141      1.0  0.55484  0.77444  0.03927  1.0000
  P   P142      1.0  0.87671  0.12293  0.06334  1.0000
  P   P143      1.0  0.42027  0.75415  0.63991  1.0000
  P   P144      1.0  0.94982  0.79561  0.51166  1.0000
  P   P145      1.0  0.09008  0.21178  0.16088  1.0000
  P   P146      1.0  0.86101  0.33990  0.86232  1.0000
  P   P147      1.0  0.30621  0.52837  0.47218  1.0000
  P   P148      1.0  0.33896  0.86125  0.25363  1.0000
  P   P149      1.0  0.49877  0.74431  0.36907  1.0000
  P   P150      1.0  0.25480  0.77455  0.51495  1.0000
  P   P151      1.0  0.03736  0.75267  0.14041  1.0000
  P   P152      1.0  0.76817  0.85941  0.77808  1.0000
  P   P153      1.0  0.85840  0.26094  0.77008  1.0000
  P   P154      1.0  0.99017  0.75050  0.32823  1.0000
  P   P155      1.0  0.40295  0.86684  0.02125  1.0000
  P   P156      1.0  0.35780  0.51187  0.65796  1.0000
  P   P157      1.0  0.57503  0.83930  0.81752  1.0000
  P   P158      1.0  0.93729  0.36863  0.39546  1.0000
  P   P159      1.0  0.54676  0.28053  0.99596  1.0000
  P   P160      1.0  0.05903  0.16532  0.98208  1.0000
  P   P161      1.0  0.48332  0.24076  0.56222  1.0000
  P   P162      1.0  0.16652  0.57981  0.96509  1.0000
  P   P163      1.0  0.58168  0.29385  0.50979  1.0000
  P   P164      1.0  0.49083  0.40252  0.69452  1.0000
  P   P165      1.0  0.87388  0.80768  0.92232  1.0000
  P   P166      1.0  0.09324  0.89389  0.94783  1.0000
  P   P167      1.0  0.38085  0.67426  0.99774  1.0000
  P   P168      1.0  0.94380  0.95913  0.48072  1.0000
  P   P169      1.0  0.82439  0.19988  0.98293  1.0000
  P   P170      1.0  0.90623  0.51939  0.53457  1.0000
  P   P171      1.0  0.57084  0.96671  0.17869  1.0000
  P   P172      1.0  0.08114  0.78423  0.25220  1.0000
  P   P173      1.0  0.28461  0.00604  0.43504  1.0000
  P   P174      1.0  0.80286  0.98626  0.28086  1.0000
  P   P175      1.0  0.73353  0.03752  0.09901  1.0000
  P   P176      1.0  0.05888  0.99268  0.88551  1.0000
  P   P177      1.0  0.98038  0.64330  0.15644  1.0000
  P   P178      1.0  0.86423  0.94401  0.57223  1.0000
  P   P179      1.0  0.26275  0.23135  0.25914  1.0000
  P   P180      1.0  0.80106  0.46474  0.28038  1.0000
  P   P181      1.0  0.67197  0.77811  0.77835  1.0000
  P   P182      1.0  0.18537  0.49684  0.05204  1.0000
  P   P183      1.0  0.64546  0.10891  0.48960  1.0000
  P   P184      1.0  0.24261  0.60636  0.40035  1.0000
  P   P185      1.0  0.57903  0.15854  0.22857  1.0000
  P   P186      1.0  0.62936  0.99423  0.73563  1.0000
  P   P187      1.0  0.94955  0.01391  0.93580  1.0000
  P   P188      1.0  0.69283  0.71967  0.88371  1.0000
  P   P189      1.0  0.89766  0.61848  0.46265  1.0000
  P   P190      1.0  0.29731  0.58550  0.73176  1.0000
  P   P191      1.0  0.33355  0.25239  0.71093  1.0000
  P   P192      1.0  0.64915  0.46236  0.05645  1.0000
  P   P193      1.0  0.13616  0.08668  0.93078  1.0000
  P   P194      1.0  0.56456  0.05232  0.56498  1.0000
  P   P195      1.0  0.92149  0.09854  0.85133  1.0000
  P   P196      1.0  0.12026  0.39201  0.01095  1.0000
  P   P197      1.0  0.46726  0.10980  0.19509  1.0000
  P   P198      1.0  0.82186  0.95037  0.09631  1.0000
  P   P199      1.0  0.21518  0.85020  0.08760  1.0000
  P   P200      1.0  0.62225  0.72528  0.37589  1.0000
  P   P201      1.0  0.30527  0.47575  0.03196  1.0000
  P   P202      1.0  0.80724  0.11767  0.89222  1.0000
  P   P203      1.0  0.92281  0.85480  0.32228  1.0000
  P   P204      1.0  0.71813  0.43800  0.82603  1.0000
  P   P205      1.0  0.46812  0.57370  0.62862  1.0000
  P   P206      1.0  0.74858  0.91050  0.89044  1.0000
  P   P207      1.0  0.10576  0.38187  0.56896  1.0000
  P   P208      1.0  0.10757  0.32672  0.77337  1.0000
  P   P209      1.0  0.44201  0.53169  0.83495  1.0000
  P   P210      1.0  0.48453  0.45234  0.46240  1.0000
  P   P211      1.0  0.26257  0.33176  0.64728  1.0000
  P   P212      1.0  0.55942  0.50706  0.68363  1.0000
  P   P213      1.0  0.45342  0.28069  0.36935  1.0000
  P   P214      1.0  0.05620  0.50324  0.69851  1.0000
  P   P215      1.0  0.77281  0.45249  0.04347  1.0000
  P   P216      1.0  0.85516  0.26621  0.52349  1.0000
  P   P217      1.0  0.19126  0.94170  0.36937  1.0000
  P   P218      1.0  0.16532  0.16121  0.75948  1.0000
  P   P219      1.0  0.81487  0.79375  0.29675  1.0000
  P   P220      1.0  0.82523  0.54616  0.11284  1.0000
  P   P221      1.0  0.19819  0.15810  0.17719  1.0000
  P   P222      1.0  0.96613  0.89876  0.21799  1.0000
  P   P223      1.0  0.56936  0.24860  0.39703  1.0000
  P   P224      1.0  0.61204  0.64548  0.46766  1.0000
  P   P225      1.0  0.90090  0.38328  0.13462  1.0000
  P   P226      1.0  0.07382  0.58913  0.30972  1.0000
  P   P227      1.0  0.79248  0.67996  0.47697  1.0000
  P   P228      1.0  0.46777  0.37488  0.99064  1.0000
  P   P229      1.0  0.31208  0.92953  0.06987  1.0000
  P   P230      1.0  0.24604  0.75798  0.73418  1.0000
  P   P231      1.0  0.02419  0.69084  0.92412  1.0000
  P   P232      1.0  0.29664  0.41627  0.42326  1.0000
  P   P233      1.0  0.59267  0.70954  0.13609  1.0000
  P   P234      1.0  0.81283  0.07849  0.47767  1.0000
  P   P235      1.0  0.28903  0.28516  0.02948  1.0000
  P   P236      1.0  0.42450  0.56111  0.43962  1.0000
  P   P237      1.0  0.76530  0.15704  0.39417  1.0000
  P   P238      1.0  0.18861  0.32776  0.27680  1.0000
  P   P239      1.0  0.77864  0.35538  0.11807  1.0000
  P   P240      1.0  0.63585  0.57270  0.00560  1.0000
  P   P241      1.0  0.67760  0.24353  0.84541  1.0000
  P   P242      1.0  0.92157  0.01828  0.65549  1.0000
  P   P243      1.0  0.39612  0.27451  0.48109  1.0000
  P   P244      1.0  0.62533  0.92576  0.89984  1.0000
  P   P245      1.0  0.71550  0.58777  0.44437  1.0000
  P   P246      1.0  0.27715  0.03038  0.78049  1.0000
  P   P247      1.0  0.09784  0.58053  0.78777  1.0000
  H   H1        1.0  0.50819  0.70692  0.51821  1.0000
  H   H2        1.0  0.79602  0.43122  0.45451  1.0000
  H   H3        1.0  0.45346  0.89278  0.85414  1.0000
  H   H4        1.0  0.00204  0.63512  0.67450  1.0000
  H   H5        1.0  0.30572  0.07710  0.20153  1.0000
  H   H6        1.0  0.08165  0.37202  0.17626  1.0000
  H   H7        1.0  0.95787  0.41181  0.59395  1.0000
  H   H8        1.0  0.39795  0.02949  0.69487  1.0000
  H   H9        1.0  0.68655  0.09736  0.64662  1.0000
  H   H10       1.0  0.39526  0.89577  0.59362  1.0000
  H   H11       1.0  0.85269  0.38545  0.68603  1.0000
  H   H12       1.0  0.90584  0.17939  0.11257  1.0000
  H   H13       1.0  0.36586  0.78766  0.26904  1.0000
  H   H14       1.0  0.23615  0.18862  0.11475  1.0000
  H   H15       1.0  0.20757  0.02170  0.81859  1.0000
