# Supplementary material for: Structure and Bonding in Amorphous Red Phosphorus
Source: Angew Chem Int Ed Engl. 2023 May 5;62(24):e202216658. doi: 10.1002/anie.202216658 (PMC10952455; doi:10.1002/anie.202216658)
Supplement: Supplementary file 2 — Supporting Information [file ANIE-62-0-s001.zip › cif/aP_1.cif]

data_image0
_chemical_formula_structural       P248
_chemical_formula_sum              "P248"
_cell_length_a       17.9118
_cell_length_b       17.7522
_cell_length_c       17.822
_cell_angle_alpha    90.7074
_cell_angle_beta     90.3273
_cell_angle_gamma    91.113

_space_group_name_H-M_alt    "P 1"
_space_group_IT_number       1

loop_
  _space_group_symop_operation_xyz
  'x, y, z'

loop_
  _atom_site_type_symbol
  _atom_site_label
  _atom_site_symmetry_multiplicity
  _atom_site_fract_x
  _atom_site_fract_y
  _atom_site_fract_z
  _atom_site_occupancy
  P   P1        1.0  0.72305  0.25517  0.12078  1.0000
  P   P2        1.0  0.07172  0.39621  0.24560  1.0000
  P   P3        1.0  0.97753  0.11279  0.69012  1.0000
  P   P4        1.0  0.58676  0.53256  0.86537  1.0000
  P   P5        1.0  0.64483  0.90096  0.85666  1.0000
  P   P6        1.0  0.69159  0.95617  0.75471  1.0000
  P   P7        1.0  0.25297  0.94997  0.82126  1.0000
  P   P8        1.0  0.04267  0.13185  0.00716  1.0000
  P   P9        1.0  0.47752  0.11994  0.23377  1.0000
  P   P10       1.0  0.55267  0.07246  0.14831  1.0000
  P   P11       1.0  0.77361  0.38082  0.53621  1.0000
  P   P12       1.0  0.02359  0.34201  0.06579  1.0000
  P   P13       1.0  0.36942  0.80970  0.14357  1.0000
  P   P14       1.0  0.04980  0.57749  0.00042  1.0000
  P   P15       1.0  0.01256  0.18328  0.78870  1.0000
  P   P16       1.0  0.18515  0.74572  0.20648  1.0000
  P   P17       1.0  0.23820  0.17329  0.33652  1.0000
  P   P18       1.0  0.22334  0.37450  0.33801  1.0000
  P   P19       1.0  0.79271  0.33060  0.04650  1.0000
  P   P20       1.0  0.80112  0.06366  0.28412  1.0000
  P   P21       1.0  0.13034  0.79380  0.39558  1.0000
  P   P22       1.0  0.79873  0.68741  0.25640  1.0000
  P   P23       1.0  0.37354  0.30862  0.92883  1.0000
  P   P24       1.0  0.79540  0.97004  0.96651  1.0000
  P   P25       1.0  0.23356  0.87125  0.24095  1.0000
  P   P26       1.0  0.91514  0.58148  0.51696  1.0000
  P   P27       1.0  0.98733  0.50177  0.73606  1.0000
  P   P28       1.0  0.63604  0.42763  0.09901  1.0000
  P   P29       1.0  0.76260  0.60603  0.79234  1.0000
  P   P30       1.0  0.26611  0.28984  0.86738  1.0000
  P   P31       1.0  0.46930  0.63560  0.81462  1.0000
  P   P32       1.0  0.22459  0.57178  0.49106  1.0000
  P   P33       1.0  0.00568  0.48656  0.19204  1.0000
  P   P34       1.0  0.90661  0.51596  0.25975  1.0000
  P   P35       1.0  0.62539  0.13346  0.35247  1.0000
  P   P36       1.0  0.77199  0.79031  0.43737  1.0000
  P   P37       1.0  0.51703  0.45980  0.12334  1.0000
  P   P38       1.0  0.12665  0.77401  0.00270  1.0000
  P   P39       1.0  0.76031  0.54206  0.97917  1.0000
  P   P40       1.0  0.12529  0.19937  0.38090  1.0000
  P   P41       1.0  0.38550  0.40969  0.79103  1.0000
  P   P42       1.0  0.71672  0.14454  0.05935  1.0000
  P   P43       1.0  0.16154  0.41636  0.97185  1.0000
  P   P44       1.0  0.68661  0.10072  0.25001  1.0000
  P   P45       1.0  0.35046  0.87399  0.61860  1.0000
  P   P46       1.0  0.98830  0.30402  0.26141  1.0000
  P   P47       1.0  0.85505  0.17458  0.26025  1.0000
  P   P48       1.0  0.19190  0.43943  0.09180  1.0000
  P   P49       1.0  0.06158  0.42085  0.79023  1.0000
  P   P50       1.0  0.39560  0.49535  0.69812  1.0000
  P   P51       1.0  0.96519  0.92350  0.27278  1.0000
  P   P52       1.0  0.08869  0.79452  0.88460  1.0000
  P   P53       1.0  0.65784  0.65122  0.45601  1.0000
  P   P54       1.0  0.32572  0.76644  0.32861  1.0000
  P   P55       1.0  0.17214  0.46294  0.52542  1.0000
  P   P56       1.0  0.37155  0.92446  0.79825  1.0000
  P   P57       1.0  0.07779  0.75963  0.28676  1.0000
  P   P58       1.0  0.46354  0.75027  0.08895  1.0000
  P   P59       1.0  0.68962  0.43298  0.21127  1.0000
  P   P60       1.0  0.33786  0.90106  0.98833  1.0000
  P   P61       1.0  0.72723  0.81621  0.88472  1.0000
  P   P62       1.0  0.52655  0.51093  0.23959  1.0000
  P   P63       1.0  0.28960  0.58079  0.24501  1.0000
  P   P64       1.0  0.43868  0.97258  0.62736  1.0000
  P   P65       1.0  0.77371  0.62328  0.14919  1.0000
  P   P66       1.0  0.53217  0.05142  0.48350  1.0000
  P   P67       1.0  0.23860  0.68072  0.29774  1.0000
  P   P68       1.0  0.66235  0.08989  0.87588  1.0000
  P   P69       1.0  0.43237  0.07855  0.40893  1.0000
  P   P70       1.0  0.05059  0.57657  0.38110  1.0000
  P   P71       1.0  0.22792  0.29679  0.50013  1.0000
  P   P72       1.0  0.93805  0.54190  0.84189  1.0000
  P   P73       1.0  0.47012  0.67405  0.62592  1.0000
  P   P74       1.0  0.26537  0.47113  0.92958  1.0000
  P   P75       1.0  0.39650  0.59154  0.31340  1.0000
  P   P76       1.0  0.90123  0.43503  0.89575  1.0000
  P   P77       1.0  0.19084  0.64359  0.58711  1.0000
  P   P78       1.0  0.84697  0.25000  0.97033  1.0000
  P   P79       1.0  0.42281  0.78529  0.25451  1.0000
  P   P80       1.0  0.82714  0.40546  0.79973  1.0000
  P   P81       1.0  0.71698  0.65963  0.96693  1.0000
  P   P82       1.0  0.61758  0.01709  0.40172  1.0000
  P   P83       1.0  0.65709  0.18534  0.95930  1.0000
  P   P84       1.0  0.84748  0.79201  0.53505  1.0000
  P   P85       1.0  0.37668  0.12980  0.15944  1.0000
  P   P86       1.0  0.13868  0.31800  0.41453  1.0000
  P   P87       1.0  0.34582  0.55193  0.52720  1.0000
  P   P88       1.0  0.94518  0.31827  0.67618  1.0000
  P   P89       1.0  0.00481  0.04688  0.08849  1.0000
  P   P90       1.0  0.80130  0.07056  0.41092  1.0000
  P   P91       1.0  0.24556  0.25956  0.05913  1.0000
  P   P92       1.0  0.33876  0.44729  0.59768  1.0000
  P   P93       1.0  0.52013  0.41953  0.32073  1.0000
  P   P94       1.0  0.55767  0.28185  0.19404  1.0000
  P   P95       1.0  0.11078  0.65712  0.14166  1.0000
  P   P96       1.0  0.05015  0.19521  0.27998  1.0000
  P   P97       1.0  0.38326  0.30064  0.72001  1.0000
  P   P98       1.0  0.40050  0.21326  0.80598  1.0000
  P   P99       1.0  0.01374  0.45794  0.40896  1.0000
  P   P100      1.0  0.01377  0.98233  0.59023  1.0000
  P   P101      1.0  0.82086  0.26645  0.54308  1.0000
  P   P102      1.0  0.19205  0.95450  0.51712  1.0000
  P   P103      1.0  0.95201  0.12532  0.32017  1.0000
  P   P104      1.0  0.73004  0.17176  0.41082  1.0000
  P   P105      1.0  0.01429  0.64666  0.47852  1.0000
  P   P106      1.0  0.86944  0.35566  0.14219  1.0000
  P   P107      1.0  0.48189  0.76515  0.54078  1.0000
  P   P108      1.0  0.36551  0.80838  0.51465  1.0000
  P   P109      1.0  0.38319  0.27091  0.29750  1.0000
  P   P110      1.0  0.54090  0.60694  0.44854  1.0000
  P   P111      1.0  0.20415  0.56489  0.68688  1.0000
  P   P112      1.0  0.59362  0.42833  0.61973  1.0000
  P   P113      1.0  0.55097  0.41664  0.50147  1.0000
  P   P114      1.0  0.06908  0.49610  0.58901  1.0000
  P   P115      1.0  0.65504  0.63425  0.84927  1.0000
  P   P116      1.0  0.47142  0.66860  0.24940  1.0000
  P   P117      1.0  0.89012  0.43156  0.69370  1.0000
  P   P118      1.0  0.17629  0.75928  0.79972  1.0000
  P   P119      1.0  0.09383  0.01979  0.00875  1.0000
  P   P120      1.0  0.89706  0.45119  0.36622  1.0000
  P   P121      1.0  0.72045  0.18440  0.53892  1.0000
  P   P122      1.0  0.70318  0.91879  0.57531  1.0000
  P   P123      1.0  0.27852  0.73103  0.11167  1.0000
  P   P124      1.0  0.77024  0.71390  0.60088  1.0000
  P   P125      1.0  0.50960  0.08848  0.78452  1.0000
  P   P126      1.0  0.82855  0.90351  0.58668  1.0000
  P   P127      1.0  0.40109  0.11898  0.72233  1.0000
  P   P128      1.0  0.75094  0.23825  0.89077  1.0000
  P   P129      1.0  0.94834  0.43925  0.09006  1.0000
  P   P130      1.0  0.13852  0.98758  0.33806  1.0000
  P   P131      1.0  0.49054  0.28756  0.65704  1.0000
  P   P132      1.0  0.62316  0.99677  0.21364  1.0000
  P   P133      1.0  0.84762  0.85351  0.69893  1.0000
  P   P134      1.0  0.11948  0.34804  0.14176  1.0000
  P   P135      1.0  0.22277  0.44934  0.63732  1.0000
  P   P136      1.0  0.80381  0.88582  0.36334  1.0000
  P   P137      1.0  0.32046  0.61527  0.12699  1.0000
  P   P138      1.0  0.82827  0.88574  0.87986  1.0000
  P   P139      1.0  0.37264  0.01017  0.12424  1.0000
  P   P140      1.0  0.79436  0.25681  0.34140  1.0000
  P   P141      1.0  0.78117  0.71528  0.06749  1.0000
  P   P142      1.0  0.67183  0.98749  0.94488  1.0000
  P   P143      1.0  0.85970  0.56755  0.40351  1.0000
  P   P144      1.0  0.11605  0.10031  0.10128  1.0000
  P   P145      1.0  0.30241  0.37985  0.43846  1.0000
  P   P146      1.0  0.06129  0.02213  0.69971  1.0000
  P   P147      1.0  0.01432  0.80346  0.04211  1.0000
  P   P148      1.0  0.19819  0.86967  0.73799  1.0000
  P   P149      1.0  0.64548  0.54110  0.25834  1.0000
  P   P150      1.0  0.96644  0.46656  0.52192  1.0000
  P   P151      1.0  0.62327  0.73115  0.18984  1.0000
  P   P152      1.0  0.74674  0.77885  0.70722  1.0000
  P   P153      1.0  0.30521  0.01783  0.02092  1.0000
  P   P154      1.0  0.62333  0.55082  0.61598  1.0000
  P   P155      1.0  0.55243  0.95787  0.31123  1.0000
  P   P156      1.0  0.60440  0.31107  0.45744  1.0000
  P   P157      1.0  0.44330  0.01749  0.29887  1.0000
  P   P158      1.0  0.55861  0.76605  0.93700  1.0000
  P   P159      1.0  0.98991  0.34991  0.86592  1.0000
  P   P160      1.0  0.34617  0.99983  0.45124  1.0000
  P   P161      1.0  0.26521  0.96209  0.61810  1.0000
  P   P162      1.0  0.90873  0.13800  0.43710  1.0000
  P   P163      1.0  0.65068  0.61269  0.15350  1.0000
  P   P164      1.0  0.77229  0.86686  0.17713  1.0000
  P   P165      1.0  0.06817  0.62074  0.58732  1.0000
  P   P166      1.0  0.94700  0.61797  0.32518  1.0000
  P   P167      1.0  0.52164  0.20632  0.83504  1.0000
  P   P168      1.0  0.17152  0.08282  0.66931  1.0000
  P   P169      1.0  0.38402  0.05946  0.92836  1.0000
  P   P170      1.0  0.02509  0.17587  0.59227  1.0000
  P   P171      1.0  0.99953  0.70950  0.86069  1.0000
  P   P172      1.0  0.08962  0.89134  0.55532  1.0000
  P   P173      1.0  0.38246  0.28522  0.42062  1.0000
  P   P174      1.0  0.63976  0.47597  0.43398  1.0000
  P   P175      1.0  0.54277  0.56905  0.97906  1.0000
  P   P176      1.0  0.14924  0.65318  0.02399  1.0000
  P   P177      1.0  0.73219  0.48260  0.79142  1.0000
  P   P178      1.0  0.94717  0.63562  0.03936  1.0000
  P   P179      1.0  0.92476  0.27036  0.78796  1.0000
  P   P180      1.0  0.48662  0.71443  0.42394  1.0000
  P   P181      1.0  0.41454  0.38721  0.25976  1.0000
  P   P182      1.0  0.69296  0.79533  0.10416  1.0000
  P   P183      1.0  0.62819  0.25920  0.57006  1.0000
  P   P184      1.0  0.35054  0.04390  0.57074  1.0000
  P   P185      1.0  0.93363  0.73514  0.96419  1.0000
  P   P186      1.0  0.46433  0.34933  0.15316  1.0000
  P   P187      1.0  0.57868  0.27553  0.74936  1.0000
  P   P188      1.0  0.85833  0.78337  0.20377  1.0000
  P   P189      1.0  0.13937  0.19804  0.63883  1.0000
  P   P190      1.0  0.95745  0.26669  0.14260  1.0000
  P   P191      1.0  0.83780  0.14471  0.03563  1.0000
  P   P192      1.0  0.69421  0.35513  0.62804  1.0000
  P   P193      1.0  0.03601  0.85691  0.44545  1.0000
  P   P194      1.0  0.70939  0.86058  0.28339  1.0000
  P   P195      1.0  0.17303  0.07534  0.54380  1.0000
  P   P196      1.0  0.82264  0.62112  0.90343  1.0000
  P   P197      1.0  0.56902  0.10429  0.67565  1.0000
  P   P198      1.0  0.24051  0.87544  0.91931  1.0000
  P   P199      1.0  0.61870  0.35153  0.27924  1.0000
  P   P200      1.0  0.36888  0.79957  0.79445  1.0000
  P   P201      1.0  0.61313  0.30388  0.08647  1.0000
  P   P202      1.0  0.34924  0.64658  0.61394  1.0000
  P   P203      1.0  0.77922  0.12485  0.84080  1.0000
  P   P204      1.0  0.85203  0.07590  0.93162  1.0000
  P   P205      1.0  0.59999  0.67756  0.01196  1.0000
  P   P206      1.0  0.47074  0.16575  0.62598  1.0000
  P   P207      1.0  0.68954  0.73711  0.29355  1.0000
  P   P208      1.0  0.44052  0.73659  0.96393  1.0000
  P   P209      1.0  0.35650  0.41519  0.99763  1.0000
  P   P210      1.0  0.42724  0.94206  0.90699  1.0000
  P   P211      1.0  0.69920  0.55252  0.51650  1.0000
  P   P212      1.0  0.21261  0.88704  0.36268  1.0000
  P   P213      1.0  0.68636  0.46689  0.90536  1.0000
  P   P214      1.0  0.43668  0.61454  0.92964  1.0000
  P   P215      1.0  0.50839  0.93750  0.52932  1.0000
  P   P216      1.0  0.65934  0.86194  0.67675  1.0000
  P   P217      1.0  0.11296  0.25071  0.74642  1.0000
  P   P218      1.0  0.02358  0.96112  0.37963  1.0000
  P   P219      1.0  0.44499  0.63452  0.13180  1.0000
  P   P220      1.0  0.29128  0.79607  0.69755  1.0000
  P   P221      1.0  0.05266  0.07676  0.51644  1.0000
  P   P222      1.0  0.71062  0.37254  0.42987  1.0000
  P   P223      1.0  0.88022  0.26007  0.43310  1.0000
  P   P224      1.0  0.33742  0.20898  0.99383  1.0000
  P   P225      1.0  0.32373  0.59489  0.72366  1.0000
  P   P226      1.0  0.29470  0.37015  0.09644  1.0000
  P   P227      1.0  0.29464  0.19842  0.44871  1.0000
  P   P228      1.0  0.65418  0.73034  0.55532  1.0000
  P   P229      1.0  0.48332  0.09324  0.99421  1.0000
  P   P230      1.0  0.04924  0.85477  0.21610  1.0000
  P   P231      1.0  0.36678  0.67603  0.40340  1.0000
  P   P232      1.0  0.04711  0.59540  0.87831  1.0000
  P   P233      1.0  0.13736  0.94581  0.21669  1.0000
  P   P234      1.0  0.17781  0.29098  0.95589  1.0000
  P   P235      1.0  0.27625  0.76454  0.87647  1.0000
  P   P236      1.0  0.48485  0.99745  0.07313  1.0000
  P   P237      1.0  0.90102  0.82341  0.31523  1.0000
  P   P238      1.0  0.26112  0.40556  0.82095  1.0000
  P   P239      1.0  0.26180  0.27614  0.27093  1.0000
  P   P240      1.0  0.65434  0.18988  0.70454  1.0000
  P   P241      1.0  0.41979  0.90009  0.44729  1.0000
  P   P242      1.0  0.81683  0.94929  0.77194  1.0000
  P   P243      1.0  0.56369  0.71569  0.81860  1.0000
  P   P244      1.0  0.00145  0.71345  0.12898  1.0000
  P   P245      1.0  0.50972  0.57173  0.56542  1.0000
  P   P246      1.0  0.43761  0.18850  0.06659  1.0000
  P   P247      1.0  0.06658  0.34959  0.68888  1.0000
  P   P248      1.0  0.66717  0.83294  0.48665  1.0000
