# Supplementary material for: Structure and Bonding in Amorphous Red Phosphorus
Source: Angew Chem Int Ed Engl. 2023 May 5;62(24):e202216658. doi: 10.1002/anie.202216658 (PMC10952455; doi:10.1002/anie.202216658)
Supplement: Supplementary file 2 — Supporting Information [file ANIE-62-0-s001.zip › cif/aP_2.cif]

data_image0
_chemical_formula_structural       P248
_chemical_formula_sum              "P248"
_cell_length_a       17.8666
_cell_length_b       17.7104
_cell_length_c       17.7675
_cell_angle_alpha    91.5907
_cell_angle_beta     90.9444
_cell_angle_gamma    90.9184

_space_group_name_H-M_alt    "P 1"
_space_group_IT_number       1

loop_
  _space_group_symop_operation_xyz
  'x, y, z'

loop_
  _atom_site_type_symbol
  _atom_site_label
  _atom_site_symmetry_multiplicity
  _atom_site_fract_x
  _atom_site_fract_y
  _atom_site_fract_z
  _atom_site_occupancy
  P   P1        1.0  0.66941  0.39629  0.25420  1.0000
  P   P2        1.0  0.58544  0.21656  0.20359  1.0000
  P   P3        1.0  0.61928  0.42451  0.36390  1.0000
  P   P4        1.0  0.83360  0.35486  0.91755  1.0000
  P   P5        1.0  0.41460  0.69834  0.86695  1.0000
  P   P6        1.0  0.06654  0.53846  0.65652  1.0000
  P   P7        1.0  0.93836  0.32074  0.17158  1.0000
  P   P8        1.0  0.83246  0.05534  0.55687  1.0000
  P   P9        1.0  0.96936  0.97762  0.19271  1.0000
  P   P10       1.0  0.34411  0.56775  0.65099  1.0000
  P   P11       1.0  0.04466  0.70075  0.05587  1.0000
  P   P12       1.0  0.78748  0.41118  0.63910  1.0000
  P   P13       1.0  0.15474  0.39566  0.70494  1.0000
  P   P14       1.0  0.03033  0.72514  0.55179  1.0000
  P   P15       1.0  0.15673  0.87274  0.66002  1.0000
  P   P16       1.0  0.17185  0.82205  0.13928  1.0000
  P   P17       1.0  0.80128  0.45951  0.06127  1.0000
  P   P18       1.0  0.30552  0.63188  0.37519  1.0000
  P   P19       1.0  0.16727  0.83998  0.01402  1.0000
  P   P20       1.0  0.28435  0.87997  0.01199  1.0000
  P   P21       1.0  0.10261  0.51805  0.34121  1.0000
  P   P22       1.0  0.27929  0.70934  0.76626  1.0000
  P   P23       1.0  0.30195  0.45791  0.27128  1.0000
  P   P24       1.0  0.89242  0.21650  0.21668  1.0000
  P   P25       1.0  0.21053  0.02250  0.15694  1.0000
  P   P26       1.0  0.38898  0.72483  0.39981  1.0000
  P   P27       1.0  0.96655  0.92228  0.71121  1.0000
  P   P28       1.0  0.42586  0.16285  0.87167  1.0000
  P   P29       1.0  0.63810  0.57360  0.26227  1.0000
  P   P30       1.0  0.88056  0.17083  0.54449  1.0000
  P   P31       1.0  0.94926  0.55947  0.62026  1.0000
  P   P32       1.0  0.78029  0.46543  0.25915  1.0000
  P   P33       1.0  0.20908  0.01374  0.51912  1.0000
  P   P34       1.0  0.94791  0.53312  0.49644  1.0000
  P   P35       1.0  0.10278  0.94655  0.02792  1.0000
  P   P36       1.0  0.76629  0.49459  0.55114  1.0000
  P   P37       1.0  0.50948  0.10165  0.93553  1.0000
  P   P38       1.0  0.42993  0.98610  0.78604  1.0000
  P   P39       1.0  0.44476  0.64552  0.67963  1.0000
  P   P40       1.0  0.56920  0.04036  0.25967  1.0000
  P   P41       1.0  0.02872  0.52798  0.14928  1.0000
  P   P42       1.0  0.30720  0.95613  0.11248  1.0000
  P   P43       1.0  0.63772  0.73049  0.13219  1.0000
  P   P44       1.0  0.35010  0.19900  0.96451  1.0000
  P   P45       1.0  0.26462  0.34638  0.87226  1.0000
  P   P46       1.0  0.47559  0.66870  0.47435  1.0000
  P   P47       1.0  0.79057  0.81390  0.20289  1.0000
  P   P48       1.0  0.03559  0.42325  0.69323  1.0000
  P   P49       1.0  0.87852  0.18835  0.77018  1.0000
  P   P50       1.0  0.99934  0.15562  0.24027  1.0000
  P   P51       1.0  0.26960  0.26031  0.54383  1.0000
  P   P52       1.0  0.49282  0.88051  0.49659  1.0000
  P   P53       1.0  0.12349  0.00367  0.80623  1.0000
  P   P54       1.0  0.39847  0.89305  0.86420  1.0000
  P   P55       1.0  0.29364  0.71094  0.89296  1.0000
  P   P56       1.0  0.64112  0.67109  0.81935  1.0000
  P   P57       1.0  0.80330  0.91734  0.27864  1.0000
  P   P58       1.0  0.69436  0.35184  0.42832  1.0000
  P   P59       1.0  0.02637  0.58406  0.26370  1.0000
  P   P60       1.0  0.28965  0.84987  0.17697  1.0000
  P   P61       1.0  0.86864  0.09852  0.36538  1.0000
  P   P62       1.0  0.37984  0.21128  0.41064  1.0000
  P   P63       1.0  0.52221  0.98261  0.43285  1.0000
  P   P64       1.0  0.18204  0.99237  0.69338  1.0000
  P   P65       1.0  0.96544  0.81213  0.27322  1.0000
  P   P66       1.0  0.59748  0.02228  0.07378  1.0000
  P   P67       1.0  0.99020  0.90701  0.01388  1.0000
  P   P68       1.0  0.99296  0.80198  0.45744  1.0000
  P   P69       1.0  0.78363  0.22855  0.48588  1.0000
  P   P70       1.0  0.24023  0.22135  0.07609  1.0000
  P   P71       1.0  0.75111  0.48782  0.73761  1.0000
  P   P72       1.0  0.12058  0.32839  0.96405  1.0000
  P   P73       1.0  0.88520  0.01929  0.86480  1.0000
  P   P74       1.0  0.43752  0.71404  0.15128  1.0000
  P   P75       1.0  0.65998  0.12049  0.22876  1.0000
  P   P76       1.0  0.48987  0.23088  0.79046  1.0000
  P   P77       1.0  0.72358  0.55159  0.09001  1.0000
  P   P78       1.0  0.95525  0.14153  0.44655  1.0000
  P   P79       1.0  0.13124  0.92502  0.46738  1.0000
  P   P80       1.0  0.78885  0.77985  0.76286  1.0000
  P   P81       1.0  0.65847  0.54464  0.38397  1.0000
  P   P82       1.0  0.97197  0.25825  0.40004  1.0000
  P   P83       1.0  0.30799  0.78940  0.47274  1.0000
  P   P84       1.0  0.86198  0.06450  0.75002  1.0000
  P   P85       1.0  0.64081  0.96649  0.46216  1.0000
  P   P86       1.0  0.35917  0.58952  0.02493  1.0000
  P   P87       1.0  0.12699  0.27392  0.68514  1.0000
  P   P88       1.0  0.46628  0.54945  0.96849  1.0000
  P   P89       1.0  0.69042  0.22505  0.97336  1.0000
  P   P90       1.0  0.06475  0.36028  0.06897  1.0000
  P   P91       1.0  0.07321  0.52975  0.95224  1.0000
  P   P92       1.0  0.91022  0.90009  0.34389  1.0000
  P   P93       1.0  0.55171  0.65918  0.26968  1.0000
  P   P94       1.0  0.78960  0.19318  0.36466  1.0000
  P   P95       1.0  0.95343  0.54849  0.97629  1.0000
  P   P96       1.0  0.95880  0.61160  0.08621  1.0000
  P   P97       1.0  0.98904  0.26256  0.07548  1.0000
  P   P98       1.0  0.05932  0.24211  0.31250  1.0000
  P   P99       1.0  0.75789  0.20299  0.78579  1.0000
  P   P100      1.0  0.75517  0.32236  0.82193  1.0000
  P   P101      1.0  0.54004  0.03721  0.61860  1.0000
  P   P102      1.0  0.12012  0.93263  0.16548  1.0000
  P   P103      1.0  0.21477  0.11203  0.44332  1.0000
  P   P104      1.0  0.62723  0.48236  0.73989  1.0000
  P   P105      1.0  0.43319  0.38903  0.38272  1.0000
  P   P106      1.0  0.58740  0.53679  0.63505  1.0000
  P   P107      1.0  0.07748  0.56786  0.83303  1.0000
  P   P108      1.0  0.44980  0.57999  0.84947  1.0000
  P   P109      1.0  0.98942  0.09067  0.89442  1.0000
  P   P110      1.0  0.14862  0.54750  0.10850  1.0000
  P   P111      1.0  0.13217  0.88598  0.28347  1.0000
  P   P112      1.0  0.32677  0.37437  0.68760  1.0000
  P   P113      1.0  0.28417  0.93028  0.89880  1.0000
  P   P114      1.0  0.48491  0.15988  0.14190  1.0000
  P   P115      1.0  0.38150  0.08214  0.54102  1.0000
  P   P116      1.0  0.47244  0.34999  0.83696  1.0000
  P   P117      1.0  0.46915  0.34165  0.26949  1.0000
  P   P118      1.0  0.31000  0.55742  0.47254  1.0000
  P   P119      1.0  0.50588  0.37790  0.64477  1.0000
  P   P120      1.0  0.76764  0.60311  0.69290  1.0000
  P   P121      1.0  0.65141  0.30058  0.88305  1.0000
  P   P122      1.0  0.46055  0.51195  0.37324  1.0000
  P   P123      1.0  0.33608  0.09120  0.42065  1.0000
  P   P124      1.0  0.84583  0.00184  0.19739  1.0000
  P   P125      1.0  0.12194  0.05179  0.60177  1.0000
  P   P126      1.0  0.96976  0.71124  0.74598  1.0000
  P   P127      1.0  0.57574  0.93773  0.91404  1.0000
  P   P128      1.0  0.57798  0.82406  0.08054  1.0000
  P   P129      1.0  0.46118  0.91913  0.96901  1.0000
  P   P130      1.0  0.68124  0.15558  0.49966  1.0000
  P   P131      1.0  0.01858  0.73254  0.93473  1.0000
  P   P132      1.0  0.39560  0.30809  0.00995  1.0000
  P   P133      1.0  0.45804  0.26671  0.60112  1.0000
  P   P134      1.0  0.36106  0.96282  0.58556  1.0000
  P   P135      1.0  0.78168  0.52244  0.37213  1.0000
  P   P136      1.0  0.79776  0.27840  0.01337  1.0000
  P   P137      1.0  0.10314  0.67811  0.23788  1.0000
  P   P138      1.0  0.94281  0.00746  0.07104  1.0000
  P   P139      1.0  0.13313  0.62621  0.01558  1.0000
  P   P140      1.0  0.87020  0.73231  0.25306  1.0000
  P   P141      1.0  0.60880  0.49133  0.09056  1.0000
  P   P142      1.0  0.76292  0.66437  0.80163  1.0000
  P   P143      1.0  0.20307  0.43504  0.59434  1.0000
  P   P144      1.0  0.62358  0.36713  0.52896  1.0000
  P   P145      1.0  0.11752  0.51035  0.54811  1.0000
  P   P146      1.0  0.13463  0.83400  0.77499  1.0000
  P   P147      1.0  0.48007  0.83466  0.15463  1.0000
  P   P148      1.0  0.03041  0.43755  0.49198  1.0000
  P   P149      1.0  0.53991  0.25093  0.31520  1.0000
  P   P150      1.0  0.37223  0.56103  0.29725  1.0000
  P   P151      1.0  0.76021  0.83328  0.87255  1.0000
  P   P152      1.0  0.87089  0.27707  0.32561  1.0000
  P   P153      1.0  0.09359  0.97717  0.35881  1.0000
  P   P154      1.0  0.31301  0.04742  0.93354  1.0000
  P   P155      1.0  0.72516  0.94245  0.83445  1.0000
  P   P156      1.0  0.50197  0.08240  0.50943  1.0000
  P   P157      1.0  0.64338  0.48981  0.53457  1.0000
  P   P158      1.0  0.64804  0.77366  0.89617  1.0000
  P   P159      1.0  0.27008  0.62755  0.57071  1.0000
  P   P160      1.0  0.14020  0.61473  0.41765  1.0000
  P   P161      1.0  0.75289  0.57644  0.21102  1.0000
  P   P162      1.0  0.48053  0.73996  0.96837  1.0000
  P   P163      1.0  0.37115  0.90041  0.47280  1.0000
  P   P164      1.0  0.46035  0.15748  0.33332  1.0000
  P   P165      1.0  0.97238  0.04726  0.69756  1.0000
  P   P166      1.0  0.17868  0.34022  0.51297  1.0000
  P   P167      1.0  0.03714  0.35033  0.25206  1.0000
  P   P168      1.0  0.54089  0.02926  0.83643  1.0000
  P   P169      1.0  0.36401  0.28020  0.23002  1.0000
  P   P170      1.0  0.86211  0.83111  0.10344  1.0000
  P   P171      1.0  0.18590  0.50334  0.25366  1.0000
  P   P172      1.0  0.27028  0.58436  0.74727  1.0000
  P   P173      1.0  0.05564  0.16692  0.12706  1.0000
  P   P174      1.0  0.43232  0.55129  0.48839  1.0000
  P   P175      1.0  0.28866  0.34067  0.07136  1.0000
  P   P176      1.0  0.82772  0.95081  0.08191  1.0000
  P   P177      1.0  0.92473  0.65067  0.91331  1.0000
  P   P178      1.0  0.91903  0.19493  0.89021  1.0000
  P   P179      1.0  0.64635  0.41528  0.93703  1.0000
  P   P180      1.0  0.76871  0.45823  0.94001  1.0000
  P   P181      1.0  0.63011  0.75613  0.25819  1.0000
  P   P182      1.0  0.41229  0.19738  0.69505  1.0000
  P   P183      1.0  0.44699  0.72586  0.58524  1.0000
  P   P184      1.0  0.27477  0.59087  0.92756  1.0000
  P   P185      1.0  0.69189  0.80895  0.68605  1.0000
  P   P186      1.0  0.11582  0.68169  0.86672  1.0000
  P   P187      1.0  0.16029  0.22346  0.17503  1.0000
  P   P188      1.0  0.60805  0.71902  0.71015  1.0000
  P   P189      1.0  0.69451  0.06482  0.41128  1.0000
  P   P190      1.0  0.63950  0.90456  0.75295  1.0000
  P   P191      1.0  0.17298  0.07067  0.32962  1.0000
  P   P192      1.0  0.80620  0.01741  0.43590  1.0000
  P   P193      1.0  0.04991  0.09887  0.78691  1.0000
  P   P194      1.0  0.61003  0.35854  0.71371  1.0000
  P   P195      1.0  0.58326  0.47268  0.20914  1.0000
  P   P196      1.0  0.43529  0.41804  0.73951  1.0000
  P   P197      1.0  0.09569  0.71641  0.74918  1.0000
  P   P198      1.0  0.25614  0.89737  0.29301  1.0000
  P   P199      1.0  0.47930  0.92631  0.61578  1.0000
  P   P200      1.0  0.65217  0.99174  0.58949  1.0000
  P   P201      1.0  0.72205  0.09711  0.59963  1.0000
  P   P202      1.0  0.37894  0.38066  0.91156  1.0000
  P   P203      1.0  0.03878  0.87590  0.61934  1.0000
  P   P204      1.0  0.25088  0.22193  0.88951  1.0000
  P   P205      1.0  0.40161  0.74303  0.75053  1.0000
  P   P206      1.0  0.54036  0.64759  0.13031  1.0000
  P   P207      1.0  0.13567  0.34406  0.17363  1.0000
  P   P208      1.0  0.69345  0.32557  0.62274  1.0000
  P   P209      1.0  0.84531  0.71241  0.37135  1.0000
  P   P210      1.0  0.83925  0.11169  0.94049  1.0000
  P   P211      1.0  0.23066  0.21205  0.65470  1.0000
  P   P212      1.0  0.72818  0.13597  0.88978  1.0000
  P   P213      1.0  0.66030  0.63844  0.63089  1.0000
  P   P214      1.0  0.54829  0.64145  0.99031  1.0000
  P   P215      1.0  0.62777  0.37359  0.05187  1.0000
  P   P216      1.0  0.39471  0.16042  0.22543  1.0000
  P   P217      1.0  0.26859  0.01961  0.26842  1.0000
  P   P218      1.0  0.34759  0.07702  0.81726  1.0000
  P   P219      1.0  0.02495  0.62920  0.46480  1.0000
  P   P220      1.0  0.74285  0.35566  0.09687  1.0000
  P   P221      1.0  0.03936  0.96982  0.54111  1.0000
  P   P222      1.0  0.29539  0.26804  0.33214  1.0000
  P   P223      1.0  0.95599  0.59887  0.80351  1.0000
  P   P224      1.0  0.30940  0.38911  0.37785  1.0000
  P   P225      1.0  0.08603  0.27520  0.56605  1.0000
  P   P226      1.0  0.33523  0.52935  0.83708  1.0000
  P   P227      1.0  0.69312  0.09159  0.11537  1.0000
  P   P228      1.0  0.37967  0.71432  0.03849  1.0000
  P   P229      1.0  0.16355  0.21215  0.97877  1.0000
  P   P230      1.0  0.79707  0.42688  0.44964  1.0000
  P   P231      1.0  0.86795  0.82222  0.43228  1.0000
  P   P232      1.0  0.32520  0.74149  0.58471  1.0000
  P   P233      1.0  0.65037  0.92114  0.11979  1.0000
  P   P234      1.0  0.99520  0.36161  0.58455  1.0000
  P   P235      1.0  0.93310  0.68364  0.62183  1.0000
  P   P236      1.0  0.36299  0.34225  0.57249  1.0000
  P   P237      1.0  0.22358  0.39734  0.97818  1.0000
  P   P238      1.0  0.42419  0.03597  0.99922  1.0000
  P   P239      1.0  0.50342  0.03616  0.15339  1.0000
  P   P240      1.0  0.04204  0.90768  0.81120  1.0000
  P   P241      1.0  0.62576  0.93100  0.24556  1.0000
  P   P242      1.0  0.20341  0.61648  0.19986  1.0000
  P   P243      1.0  0.56635  0.83976  0.82973  1.0000
  P   P244      1.0  0.31455  0.26174  0.73462  1.0000
  P   P245      1.0  0.54012  0.84252  0.26605  1.0000
  P   P246      1.0  0.99266  0.70740  0.37018  1.0000
  P   P247      1.0  0.97550  0.85652  0.15274  1.0000
  P   P248      1.0  0.12739  0.72075  0.35370  1.0000
