# Supplementary material for: Structure and Bonding in Amorphous Red Phosphorus
Source: Angew Chem Int Ed Engl. 2023 May 5;62(24):e202216658. doi: 10.1002/anie.202216658 (PMC10952455; doi:10.1002/anie.202216658)
Supplement: Supplementary file 2 — Supporting Information [file ANIE-62-0-s001.zip › cif/aP_3.cif]

data_image0
_chemical_formula_structural       P248
_chemical_formula_sum              "P248"
_cell_length_a       17.5995
_cell_length_b       17.733
_cell_length_c       17.8367
_cell_angle_alpha    89.2244
_cell_angle_beta     89.8814
_cell_angle_gamma    91.0047

_space_group_name_H-M_alt    "P 1"
_space_group_IT_number       1

loop_
  _space_group_symop_operation_xyz
  'x, y, z'

loop_
  _atom_site_type_symbol
  _atom_site_label
  _atom_site_symmetry_multiplicity
  _atom_site_fract_x
  _atom_site_fract_y
  _atom_site_fract_z
  _atom_site_occupancy
  P   P1        1.0  0.59976  0.12952  0.01971  1.0000
  P   P2        1.0  0.18470  0.63569  0.18552  1.0000
  P   P3        1.0  0.49412  0.74815  0.48191  1.0000
  P   P4        1.0  0.33773  0.08155  0.36844  1.0000
  P   P5        1.0  0.48166  0.10845  0.50340  1.0000
  P   P6        1.0  0.51345  0.91002  0.73253  1.0000
  P   P7        1.0  0.85831  0.73938  0.19071  1.0000
  P   P8        1.0  0.15777  0.67933  0.30091  1.0000
  P   P9        1.0  0.92053  0.65808  0.26232  1.0000
  P   P10       1.0  0.90064  0.48233  0.19832  1.0000
  P   P11       1.0  0.68130  0.20618  0.56026  1.0000
  P   P12       1.0  0.95409  0.06608  0.47755  1.0000
  P   P13       1.0  0.83041  0.62354  0.92901  1.0000
  P   P14       1.0  0.79764  0.42043  0.51636  1.0000
  P   P15       1.0  0.27633  0.98928  0.95299  1.0000
  P   P16       1.0  0.43825  0.94825  0.34363  1.0000
  P   P17       1.0  0.03388  0.95504  0.67003  1.0000
  P   P18       1.0  0.41778  0.95350  0.80399  1.0000
  P   P19       1.0  0.14058  0.51242  0.86073  1.0000
  P   P20       1.0  0.87788  0.65885  0.65605  1.0000
  P   P21       1.0  0.77113  0.18257  0.77981  1.0000
  P   P22       1.0  0.98980  0.42123  0.72592  1.0000
  P   P23       1.0  0.83053  0.35595  0.34596  1.0000
  P   P24       1.0  0.28970  0.03077  0.26505  1.0000
  P   P25       1.0  0.30199  0.14417  0.82709  1.0000
  P   P26       1.0  0.47020  0.82213  0.10380  1.0000
  P   P27       1.0  0.33160  0.68877  0.57630  1.0000
  P   P28       1.0  0.13105  0.95106  0.07416  1.0000
  P   P29       1.0  0.95744  0.10145  0.59953  1.0000
  P   P30       1.0  0.74021  0.88630  0.25079  1.0000
  P   P31       1.0  0.57077  0.12180  0.41279  1.0000
  P   P32       1.0  0.42031  0.53874  0.31740  1.0000
  P   P33       1.0  0.63415  0.03970  0.24091  1.0000
  P   P34       1.0  0.97615  0.52080  0.97591  1.0000
  P   P35       1.0  0.84087  0.14441  0.58131  1.0000
  P   P36       1.0  0.59914  0.69567  0.53264  1.0000
  P   P37       1.0  0.88304  0.17732  0.34313  1.0000
  P   P38       1.0  0.53035  0.86870  0.32064  1.0000
  P   P39       1.0  0.08031  0.56001  0.19422  1.0000
  P   P40       1.0  0.91185  0.55044  0.87196  1.0000
  P   P41       1.0  0.95153  0.28795  0.20718  1.0000
  P   P42       1.0  0.18960  0.09181  0.66910  1.0000
  P   P43       1.0  0.39555  0.92284  0.45764  1.0000
  P   P44       1.0  0.19270  0.40798  0.70532  1.0000
  P   P45       1.0  0.08116  0.77375  0.66062  1.0000
  P   P46       1.0  0.69802  0.65851  0.08175  1.0000
  P   P47       1.0  0.14278  0.09838  0.37522  1.0000
  P   P48       1.0  0.05365  0.62218  0.99807  1.0000
  P   P49       1.0  0.68942  0.82522  0.41126  1.0000
  P   P50       1.0  0.47568  0.65672  0.70500  1.0000
  P   P51       1.0  0.96672  0.07917  0.04103  1.0000
  P   P52       1.0  0.04980  0.44201  0.91492  1.0000
  P   P53       1.0  0.37402  0.42136  0.31322  1.0000
  P   P54       1.0  0.29006  0.15004  0.61206  1.0000
  P   P55       1.0  0.75689  0.25347  0.46838  1.0000
  P   P56       1.0  0.70441  0.38782  0.70215  1.0000
  P   P57       1.0  0.84234  0.26410  0.26363  1.0000
  P   P58       1.0  0.51122  0.63556  0.14506  1.0000
  P   P59       1.0  0.99283  0.84517  0.71132  1.0000
  P   P60       1.0  0.46460  0.27636  0.16239  1.0000
  P   P61       1.0  0.36656  0.32533  0.92900  1.0000
  P   P62       1.0  0.66321  0.80543  0.53522  1.0000
  P   P63       1.0  0.97593  0.65366  0.57556  1.0000
  P   P64       1.0  0.16046  0.26768  0.15200  1.0000
  P   P65       1.0  0.39553  0.37988  0.50847  1.0000
  P   P66       1.0  0.55682  0.54116  0.79363  1.0000
  P   P67       1.0  0.63104  0.28906  0.73355  1.0000
  P   P68       1.0  0.20412  0.88819  0.90968  1.0000
  P   P69       1.0  0.49877  0.68865  0.96060  1.0000
  P   P70       1.0  0.96700  0.38832  0.60803  1.0000
  P   P71       1.0  0.94837  0.82590  0.16074  1.0000
  P   P72       1.0  0.34116  0.78388  0.95527  1.0000
  P   P73       1.0  0.82948  0.77567  0.79878  1.0000
  P   P74       1.0  0.77551  0.67381  0.58223  1.0000
  P   P75       1.0  0.36228  0.80724  0.73000  1.0000
  P   P76       1.0  0.12442  0.29413  0.56873  1.0000
  P   P77       1.0  0.73051  0.56470  0.63237  1.0000
  P   P78       1.0  0.73979  0.34438  0.89100  1.0000
  P   P79       1.0  0.40080  0.09868  0.66142  1.0000
  P   P80       1.0  0.57329  0.09909  0.67279  1.0000
  P   P81       1.0  0.42887  0.38451  0.11027  1.0000
  P   P82       1.0  0.98067  0.64118  0.81657  1.0000
  P   P83       1.0  0.65335  0.49402  0.17826  1.0000
  P   P84       1.0  0.25556  0.54447  0.23271  1.0000
  P   P85       1.0  0.90278  0.27596  0.95363  1.0000
  P   P86       1.0  0.20142  0.34159  0.94079  1.0000
  P   P87       1.0  0.19759  0.05047  0.02660  1.0000
  P   P88       1.0  0.84752  0.53468  0.67455  1.0000
  P   P89       1.0  0.59764  0.44146  0.85426  1.0000
  P   P90       1.0  0.40825  0.71235  0.12795  1.0000
  P   P91       1.0  0.35017  0.89794  0.64106  1.0000
  P   P92       1.0  0.06500  0.93516  0.54732  1.0000
  P   P93       1.0  0.24971  0.16699  0.38637  1.0000
  P   P94       1.0  0.54440  0.86003  0.51984  1.0000
  P   P95       1.0  0.32746  0.62042  0.30479  1.0000
  P   P96       1.0  0.72122  0.39566  0.21923  1.0000
  P   P97       1.0  0.53882  0.34147  0.79517  1.0000
  P   P98       1.0  0.89661  0.81659  0.63057  1.0000
  P   P99       1.0  0.49708  0.19065  0.98678  1.0000
  P   P100      1.0  0.59782  0.91030  0.41584  1.0000
  P   P101      1.0  0.06724  0.16605  0.29969  1.0000
  P   P102      1.0  0.30376  0.37865  0.10183  1.0000
  P   P103      1.0  0.77607  0.88038  0.13075  1.0000
  P   P104      1.0  0.01771  0.35753  0.29125  1.0000
  P   P105      1.0  0.34208  0.99854  0.71593  1.0000
  P   P106      1.0  0.81186  0.33897  0.66759  1.0000
  P   P107      1.0  0.34358  0.81171  0.42872  1.0000
  P   P108      1.0  0.53076  0.03510  0.06789  1.0000
  P   P109      1.0  0.58827  0.04483  0.84305  1.0000
  P   P110      1.0  0.17179  0.00010  0.30374  1.0000
  P   P111      1.0  0.51710  0.58628  0.02940  1.0000
  P   P112      1.0  0.06329  0.25470  0.67283  1.0000
  P   P113      1.0  0.10383  0.27993  0.33905  1.0000
  P   P114      1.0  0.71061  0.96879  0.06578  1.0000
  P   P115      1.0  0.39159  0.63289  0.79472  1.0000
  P   P116      1.0  0.73782  0.58888  0.17864  1.0000
  P   P117      1.0  0.18633  0.50938  0.33878  1.0000
  P   P118      1.0  0.18171  0.84392  0.69508  1.0000
  P   P119      1.0  0.45992  0.06069  0.85301  1.0000
  P   P120      1.0  0.76491  0.67052  0.83325  1.0000
  P   P121      1.0  0.94677  0.24132  0.43334  1.0000
  P   P122      1.0  0.07267  0.80891  0.54092  1.0000
  P   P123      1.0  0.42241  0.18130  0.09297  1.0000
  P   P124      1.0  0.26222  0.84730  0.33993  1.0000
  P   P125      1.0  0.24181  0.66196  0.66062  1.0000
  P   P126      1.0  0.73968  0.82044  0.95860  1.0000
  P   P127      1.0  0.64195  0.19450  0.12125  1.0000
  P   P128      1.0  0.24065  0.24172  0.77473  1.0000
  P   P129      1.0  0.90425  0.72111  0.97144  1.0000
  P   P130      1.0  0.23893  0.87798  0.58836  1.0000
  P   P131      1.0  0.22338  0.79904  0.99434  1.0000
  P   P132      1.0  0.57955  0.30354  0.11580  1.0000
  P   P133      1.0  0.49117  0.39224  0.34535  1.0000
  P   P134      1.0  0.91148  0.99663  0.23162  1.0000
  P   P135      1.0  0.29276  0.42743  0.91244  1.0000
  P   P136      1.0  0.98809  0.21036  0.89212  1.0000
  P   P137      1.0  0.14490  0.48968  0.62450  1.0000
  P   P138      1.0  0.38827  0.43453  0.75890  1.0000
  P   P139      1.0  0.70402  0.49675  0.52877  1.0000
  P   P140      1.0  0.75390  0.08183  0.23390  1.0000
  P   P141      1.0  0.41984  0.15292  0.77266  1.0000
  P   P142      1.0  0.56042  0.78091  0.02865  1.0000
  P   P143      1.0  0.86552  0.14906  0.07028  1.0000
  P   P144      1.0  0.42220  0.74881  0.63916  1.0000
  P   P145      1.0  0.95262  0.77048  0.52808  1.0000
  P   P146      1.0  0.11223  0.15727  0.18421  1.0000
  P   P147      1.0  0.86009  0.34367  0.85552  1.0000
  P   P148      1.0  0.31713  0.51674  0.47585  1.0000
  P   P149      1.0  0.34328  0.91521  0.26560  1.0000
  P   P150      1.0  0.51102  0.74816  0.35575  1.0000
  P   P151      1.0  0.26218  0.77495  0.51917  1.0000
  P   P152      1.0  0.05497  0.75767  0.16181  1.0000
  P   P153      1.0  0.73285  0.85856  0.77135  1.0000
  P   P154      1.0  0.86190  0.26845  0.75825  1.0000
  P   P155      1.0  0.98129  0.73058  0.34616  1.0000
  P   P156      1.0  0.40974  0.87667  0.00960  1.0000
  P   P157      1.0  0.34913  0.50160  0.66333  1.0000
  P   P158      1.0  0.54493  0.84529  0.83428  1.0000
  P   P159      1.0  0.94454  0.36143  0.39404  1.0000
  P   P160      1.0  0.55718  0.30041  0.99269  1.0000
  P   P161      1.0  0.04385  0.17065  0.99683  1.0000
  P   P162      1.0  0.48774  0.22001  0.56023  1.0000
  P   P163      1.0  0.16665  0.59221  0.95171  1.0000
  P   P164      1.0  0.58993  0.28156  0.51903  1.0000
  P   P165      1.0  0.48499  0.39164  0.69575  1.0000
  P   P166      1.0  0.85681  0.81935  0.91168  1.0000
  P   P167      1.0  0.09333  0.90260  0.96494  1.0000
  P   P168      1.0  0.38272  0.68126  0.00951  1.0000
  P   P169      1.0  0.95578  0.94292  0.48787  1.0000
  P   P170      1.0  0.80459  0.19834  0.97463  1.0000
  P   P171      1.0  0.88779  0.48356  0.56839  1.0000
  P   P172      1.0  0.60990  0.96798  0.13805  1.0000
  P   P173      1.0  0.08206  0.77723  0.28149  1.0000
  P   P174      1.0  0.29645  0.00269  0.45942  1.0000
  P   P175      1.0  0.80487  0.98445  0.29649  1.0000
  P   P176      1.0  0.79231  0.05361  0.11625  1.0000
  P   P177      1.0  0.05747  0.99817  0.89508  1.0000
  P   P178      1.0  0.99352  0.64676  0.16188  1.0000
  P   P179      1.0  0.86734  0.92708  0.57688  1.0000
  P   P180      1.0  0.28025  0.22805  0.27976  1.0000
  P   P181      1.0  0.80898  0.46097  0.28228  1.0000
  P   P182      1.0  0.63790  0.77573  0.79158  1.0000
  P   P183      1.0  0.18502  0.51054  0.04457  1.0000
  P   P184      1.0  0.65984  0.09878  0.49844  1.0000
  P   P185      1.0  0.25104  0.59690  0.40657  1.0000
  P   P186      1.0  0.57558  0.14745  0.21636  1.0000
  P   P187      1.0  0.60645  0.99798  0.73215  1.0000
  P   P188      1.0  0.94206  0.01793  0.93569  1.0000
  P   P189      1.0  0.67536  0.72486  0.89973  1.0000
  P   P190      1.0  0.92846  0.57624  0.48863  1.0000
  P   P191      1.0  0.29205  0.57891  0.73945  1.0000
  P   P192      1.0  0.30508  0.25888  0.67031  1.0000
  P   P193      1.0  0.65587  0.46479  0.05847  1.0000
  P   P194      1.0  0.12612  0.09931  0.93801  1.0000
  P   P195      1.0  0.56796  0.04030  0.56743  1.0000
  P   P196      1.0  0.92524  0.10620  0.84935  1.0000
  P   P197      1.0  0.11866  0.40335  0.01124  1.0000
  P   P198      1.0  0.47554  0.09047  0.16405  1.0000
  P   P199      1.0  0.87616  0.96015  0.11862  1.0000
  P   P200      1.0  0.22917  0.87015  0.09810  1.0000
  P   P201      1.0  0.63486  0.72833  0.34670  1.0000
  P   P202      1.0  0.30491  0.48029  0.02495  1.0000
  P   P203      1.0  0.80522  0.11685  0.88103  1.0000
  P   P204      1.0  0.90480  0.83317  0.34997  1.0000
  P   P205      1.0  0.71572  0.44015  0.81453  1.0000
  P   P206      1.0  0.45867  0.56340  0.62515  1.0000
  P   P207      1.0  0.72519  0.91872  0.88179  1.0000
  P   P208      1.0  0.07814  0.41142  0.54685  1.0000
  P   P209      1.0  0.08849  0.34648  0.75282  1.0000
  P   P210      1.0  0.43934  0.52378  0.83782  1.0000
  P   P211      1.0  0.49656  0.44136  0.46139  1.0000
  P   P212      1.0  0.23357  0.34281  0.60797  1.0000
  P   P213      1.0  0.55243  0.49676  0.67701  1.0000
  P   P214      1.0  0.47284  0.27039  0.36620  1.0000
  P   P215      1.0  0.04475  0.52768  0.68834  1.0000
  P   P216      1.0  0.78011  0.45474  0.03942  1.0000
  P   P217      1.0  0.86647  0.25596  0.52974  1.0000
  P   P218      1.0  0.20264  0.93306  0.40388  1.0000
  P   P219      1.0  0.13648  0.17679  0.74131  1.0000
  P   P220      1.0  0.80366  0.78374  0.29164  1.0000
  P   P221      1.0  0.83491  0.54680  0.11006  1.0000
  P   P222      1.0  0.23845  0.16748  0.17798  1.0000
  P   P223      1.0  0.97355  0.89183  0.26355  1.0000
  P   P224      1.0  0.58986  0.24515  0.40050  1.0000
  P   P225      1.0  0.62584  0.63492  0.42968  1.0000
  P   P226      1.0  0.90945  0.38035  0.12890  1.0000
  P   P227      1.0  0.08269  0.57755  0.31989  1.0000
  P   P228      1.0  0.82453  0.64730  0.47146  1.0000
  P   P229      1.0  0.46232  0.38293  0.98859  1.0000
  P   P230      1.0  0.32379  0.94810  0.06066  1.0000
  P   P231      1.0  0.24826  0.75171  0.74595  1.0000
  P   P232      1.0  0.01641  0.70836  0.91474  1.0000
  P   P233      1.0  0.30770  0.40541  0.42349  1.0000
  P   P234      1.0  0.60380  0.72260  0.13038  1.0000
  P   P235      1.0  0.82303  0.06652  0.48303  1.0000
  P   P236      1.0  0.28410  0.28569  0.01963  1.0000
  P   P237      1.0  0.43560  0.55195  0.43976  1.0000
  P   P238      1.0  0.77471  0.14884  0.40085  1.0000
  P   P239      1.0  0.19479  0.31877  0.26267  1.0000
  P   P240      1.0  0.78570  0.35519  0.11518  1.0000
  P   P241      1.0  0.63895  0.57532  0.00477  1.0000
  P   P242      1.0  0.68059  0.24316  0.83744  1.0000
  P   P243      1.0  0.91836  0.00070  0.66451  1.0000
  P   P244      1.0  0.40646  0.26176  0.47705  1.0000
  P   P245      1.0  0.60218  0.93558  0.90628  1.0000
  P   P246      1.0  0.73304  0.57142  0.43114  1.0000
  P   P247      1.0  0.23945  0.04379  0.77359  1.0000
  P   P248      1.0  0.09213  0.59568  0.78094  1.0000
