# Supplementary material for: Structure and Bonding in Amorphous Red Phosphorus
Source: Angew Chem Int Ed Engl. 2023 May 5;62(24):e202216658. doi: 10.1002/anie.202216658 (PMC10952455; doi:10.1002/anie.202216658)
Supplement: Supplementary file 2 — Supporting Information [file ANIE-62-0-s001.zip › cif/black.cif]

data_image0
_chemical_formula_structural       P8
_chemical_formula_sum              "P8"
_cell_length_a       3.30809
_cell_length_b       10.6732
_cell_length_c       4.41776
_cell_angle_alpha    90
_cell_angle_beta     90
_cell_angle_gamma    90

_space_group_name_H-M_alt    "P 1"
_space_group_IT_number       1

loop_
  _space_group_symop_operation_xyz
  'x, y, z'

loop_
  _atom_site_type_symbol
  _atom_site_label
  _atom_site_symmetry_multiplicity
  _atom_site_fract_x
  _atom_site_fract_y
  _atom_site_fract_z
  _atom_site_occupancy
  P   P1        1.0  0.00000  0.10016  0.08199  1.0000
  P   P2        1.0  0.00000  0.89984  0.91801  1.0000
  P   P3        1.0  0.00000  0.39984  0.58199  1.0000
  P   P4        1.0  0.00000  0.60016  0.41801  1.0000
  P   P5        1.0  0.50000  0.60016  0.08199  1.0000
  P   P6        1.0  0.50000  0.39984  0.91801  1.0000
  P   P7        1.0  0.50000  0.89984  0.58199  1.0000
  P   P8        1.0  0.50000  0.10016  0.41801  1.0000
