# Supplementary material for: Structure and Bonding in Amorphous Red Phosphorus
Source: Angew Chem Int Ed Engl. 2023 May 5;62(24):e202216658. doi: 10.1002/anie.202216658 (PMC10952455; doi:10.1002/anie.202216658)
Supplement: Supplementary file 2 — Supporting Information [file ANIE-62-0-s001.zip › cif/fibrous.cif]

data_image0
_chemical_formula_structural       P42
_chemical_formula_sum              "P42"
_cell_length_a       12.3181
_cell_length_b       13.0085
_cell_length_c       7.14487
_cell_angle_alpha    116.667
_cell_angle_beta     106.286
_cell_angle_gamma    97.9204

_space_group_name_H-M_alt    "P 1"
_space_group_IT_number       1

loop_
  _space_group_symop_operation_xyz
  'x, y, z'

loop_
  _atom_site_type_symbol
  _atom_site_label
  _atom_site_symmetry_multiplicity
  _atom_site_fract_x
  _atom_site_fract_y
  _atom_site_fract_z
  _atom_site_occupancy
  P   P1        1.0  0.14604  0.32726  0.74216  1.0000
  P   P2        1.0  0.85396  0.67273  0.25784  1.0000
  P   P3        1.0  0.27114  0.47360  0.75696  1.0000
  P   P4        1.0  0.72886  0.52640  0.24304  1.0000
  P   P5        1.0  0.14782  0.58218  0.74441  1.0000
  P   P6        1.0  0.85218  0.41782  0.25559  1.0000
  P   P7        1.0  0.27527  0.72360  0.75655  1.0000
  P   P8        1.0  0.72473  0.27640  0.24345  1.0000
  P   P9        1.0  0.16562  0.84137  0.73810  1.0000
  P   P10       1.0  0.83438  0.15863  0.26190  1.0000
  P   P11       1.0  0.29544  0.97247  0.72956  1.0000
  P   P12       1.0  0.70456  0.02753  0.27044  1.0000
  P   P13       1.0  0.16240  0.06951  0.73683  1.0000
  P   P14       1.0  0.83760  0.93049  0.26317  1.0000
  P   P15       1.0  0.27280  0.22464  0.75515  1.0000
  P   P16       1.0  0.72720  0.77536  0.24485  1.0000
  P   P17       1.0  0.34602  0.48930  0.28990  1.0000
  P   P18       1.0  0.65398  0.51070  0.71010  1.0000
  P   P19       1.0  0.40537  0.58095  0.12233  1.0000
  P   P20       1.0  0.59463  0.41905  0.87767  1.0000
  P   P21       1.0  0.34801  0.74119  0.29121  1.0000
  P   P22       1.0  0.65199  0.25881  0.70879  1.0000
  P   P23       1.0  0.41101  0.82920  0.12238  1.0000
  P   P24       1.0  0.58899  0.17080  0.87762  1.0000
  P   P25       1.0  0.37089  0.00127  0.27454  1.0000
  P   P26       1.0  0.62911  0.99873  0.72546  1.0000
  P   P27       1.0  0.43477  0.08226  0.09598  1.0000
  P   P28       1.0  0.56523  0.91774  0.90402  1.0000
  P   P29       1.0  0.36560  0.22947  0.27592  1.0000
  P   P30       1.0  0.63440  0.77053  0.72408  1.0000
  P   P31       1.0  0.40829  0.33472  0.12265  1.0000
  P   P32       1.0  0.59171  0.66528  0.87735  1.0000
  P   P33       1.0  0.15340  0.39677  0.09187  1.0000
  P   P34       1.0  0.84660  0.60322  0.90813  1.0000
  P   P35       1.0  0.15565  0.68710  0.09402  1.0000
  P   P36       1.0  0.84436  0.31290  0.90598  1.0000
  P   P37       1.0  0.17438  0.95446  0.09242  1.0000
  P   P38       1.0  0.82563  0.04554  0.90758  1.0000
  P   P39       1.0  0.17029  0.13095  0.09123  1.0000
  P   P40       1.0  0.82971  0.86905  0.90877  1.0000
  P   P41       1.0  0.07758  0.55077  0.16789  1.0000
  P   P42       1.0  0.92242  0.44923  0.83211  1.0000
