# Supplementary material for: Structure and Bonding in Amorphous Red Phosphorus
Source: Angew Chem Int Ed Engl. 2023 May 5;62(24):e202216658. doi: 10.1002/anie.202216658 (PMC10952455; doi:10.1002/anie.202216658)
Supplement: Supplementary file 2 — Supporting Information [file ANIE-62-0-s001.zip › cif/n1.cif]

data_image0
_chemical_formula_structural       P48
_chemical_formula_sum              "P48"
_cell_length_a       10.9741
_cell_length_b       10.177
_cell_length_c       10.206
_cell_angle_alpha    90
_cell_angle_beta     83.014
_cell_angle_gamma    90

_space_group_name_H-M_alt    "P 1"
_space_group_IT_number       1

loop_
  _space_group_symop_operation_xyz
  'x, y, z'

loop_
  _atom_site_type_symbol
  _atom_site_label
  _atom_site_symmetry_multiplicity
  _atom_site_fract_x
  _atom_site_fract_y
  _atom_site_fract_z
  _atom_site_occupancy
  P   P1        1.0  0.97921  0.14398  0.44515  1.0000
  P   P2        1.0  0.02079  0.85602  0.55485  1.0000
  P   P3        1.0  0.02079  0.64398  0.05485  1.0000
  P   P4        1.0  0.97921  0.35602  0.94515  1.0000
  P   P5        1.0  0.80663  0.16779  0.18474  1.0000
  P   P6        1.0  0.19337  0.83221  0.81526  1.0000
  P   P7        1.0  0.19337  0.66779  0.31526  1.0000
  P   P8        1.0  0.80663  0.33221  0.68474  1.0000
  P   P9        1.0  0.78823  0.15323  0.40227  1.0000
  P   P10       1.0  0.21177  0.84677  0.59773  1.0000
  P   P11       1.0  0.21177  0.65323  0.09773  1.0000
  P   P12       1.0  0.78823  0.34677  0.90227  1.0000
  P   P13       1.0  0.94794  0.05020  0.64510  1.0000
  P   P14       1.0  0.05206  0.94980  0.35490  1.0000
  P   P15       1.0  0.05206  0.55020  0.85491  1.0000
  P   P16       1.0  0.94794  0.44980  0.14509  1.0000
  P   P17       1.0  0.60359  0.15142  0.21972  1.0000
  P   P18       1.0  0.39641  0.84858  0.78028  1.0000
  P   P19       1.0  0.39641  0.65142  0.28028  1.0000
  P   P20       1.0  0.60359  0.34858  0.71972  1.0000
  P   P21       1.0  0.69907  0.85142  0.11189  1.0000
  P   P22       1.0  0.30093  0.14858  0.88811  1.0000
  P   P23       1.0  0.30093  0.35142  0.38811  1.0000
  P   P24       1.0  0.69907  0.64858  0.61189  1.0000
  P   P25       1.0  0.58622  0.94261  0.28693  1.0000
  P   P26       1.0  0.41378  0.05739  0.71307  1.0000
  P   P27       1.0  0.41378  0.44261  0.21307  1.0000
  P   P28       1.0  0.58622  0.55739  0.78693  1.0000
  P   P29       1.0  0.87063  0.96297  0.10945  1.0000
  P   P30       1.0  0.12937  0.03703  0.89055  1.0000
  P   P31       1.0  0.12937  0.46297  0.39055  1.0000
  P   P32       1.0  0.87063  0.53703  0.60945  1.0000
  P   P33       1.0  0.11237  0.35425  0.20696  1.0000
  P   P34       1.0  0.88763  0.64575  0.79304  1.0000
  P   P35       1.0  0.88763  0.85425  0.29304  1.0000
  P   P36       1.0  0.11237  0.14575  0.70696  1.0000
  P   P37       1.0  0.73106  0.55621  0.92817  1.0000
  P   P38       1.0  0.26894  0.44379  0.07183  1.0000
  P   P39       1.0  0.26894  0.05621  0.57183  1.0000
  P   P40       1.0  0.73106  0.94379  0.42817  1.0000
  P   P41       1.0  0.63311  0.94377  0.93882  1.0000
  P   P42       1.0  0.36689  0.05623  0.06118  1.0000
  P   P43       1.0  0.36689  0.44377  0.56118  1.0000
  P   P44       1.0  0.63311  0.55623  0.43882  1.0000
  P   P45       1.0  0.44379  0.64143  0.48224  1.0000
  P   P46       1.0  0.55621  0.35857  0.51776  1.0000
  P   P47       1.0  0.55621  0.14143  0.01776  1.0000
  P   P48       1.0  0.44379  0.85857  0.98224  1.0000
