# Supplementary material for: Structure and Bonding in Amorphous Red Phosphorus
Source: Angew Chem Int Ed Engl. 2023 May 5;62(24):e202216658. doi: 10.1002/anie.202216658 (PMC10952455; doi:10.1002/anie.202216658)
Supplement: Supplementary file 2 — Supporting Information [file ANIE-62-0-s001.zip › cif/n2.cif]

data_image0
_chemical_formula_structural       P48
_chemical_formula_sum              "P48"
_cell_length_a       12.826
_cell_length_b       14.021
_cell_length_c       6.81595
_cell_angle_alpha    90
_cell_angle_beta     118.591
_cell_angle_gamma    90

_space_group_name_H-M_alt    "P 1"
_space_group_IT_number       1

loop_
  _space_group_symop_operation_xyz
  'x, y, z'

loop_
  _atom_site_type_symbol
  _atom_site_label
  _atom_site_symmetry_multiplicity
  _atom_site_fract_x
  _atom_site_fract_y
  _atom_site_fract_z
  _atom_site_occupancy
  P   P1        1.0  0.87550  0.12426  0.32904  1.0000
  P   P2        1.0  0.12450  0.62426  0.67096  1.0000
  P   P3        1.0  0.83867  0.27018  0.40813  1.0000
  P   P4        1.0  0.16133  0.77017  0.59187  1.0000
  P   P5        1.0  0.90322  0.05006  0.64603  1.0000
  P   P6        1.0  0.09678  0.55006  0.35397  1.0000
  P   P7        1.0  0.05591  0.15857  0.39099  1.0000
  P   P8        1.0  0.94409  0.65857  0.60901  1.0000
  P   P9        1.0  0.98821  0.28644  0.75844  1.0000
  P   P10       1.0  0.01179  0.78644  0.24157  1.0000
  P   P11       1.0  0.89852  0.35557  0.20141  1.0000
  P   P12       1.0  0.10148  0.85557  0.79859  1.0000
  P   P13       1.0  0.09651  0.07664  0.88950  1.0000
  P   P14       1.0  0.90349  0.57664  0.11050  1.0000
  P   P15       1.0  0.91600  0.89952  0.54000  1.0000
  P   P16       1.0  0.08400  0.39952  0.46000  1.0000
  P   P17       1.0  0.86223  0.70481  0.24596  1.0000
  P   P18       1.0  0.13777  0.20481  0.75404  1.0000
  P   P19       1.0  0.12616  0.00838  0.41712  1.0000
  P   P20       1.0  0.87384  0.50838  0.58288  1.0000
  P   P21       1.0  0.94887  0.93218  0.25858  1.0000
  P   P22       1.0  0.05113  0.43218  0.74142  1.0000
  P   P23       1.0  0.80176  0.48324  0.21346  1.0000
  P   P24       1.0  0.19824  0.98324  0.78654  1.0000
  P   P25       1.0  0.54722  0.82322  0.73566  1.0000
  P   P26       1.0  0.45278  0.32322  0.26434  1.0000
  P   P27       1.0  0.62779  0.96694  0.78375  1.0000
  P   P28       1.0  0.37221  0.46694  0.21625  1.0000
  P   P29       1.0  0.66991  0.74867  0.63229  1.0000
  P   P30       1.0  0.33009  0.24867  0.36771  1.0000
  P   P31       1.0  0.38665  0.85631  0.42195  1.0000
  P   P32       1.0  0.61335  0.35631  0.57805  1.0000
  P   P33       1.0  0.37131  0.48410  0.54496  1.0000
  P   P34       1.0  0.62869  0.98410  0.45504  1.0000
  P   P35       1.0  0.53105  0.55196  0.26663  1.0000
  P   P36       1.0  0.46895  0.05196  0.73337  1.0000
  P   P37       1.0  0.58214  0.77289  0.25973  1.0000
  P   P38       1.0  0.41786  0.27289  0.74027  1.0000
  P   P39       1.0  0.61040  0.59641  0.63045  1.0000
  P   P40       1.0  0.38959  0.09641  0.36955  1.0000
  P   P41       1.0  0.47195  0.89994  0.21174  1.0000
  P   P42       1.0  0.52805  0.39994  0.78827  1.0000
  P   P43       1.0  0.32901  0.70434  0.31402  1.0000
  P   P44       1.0  0.67099  0.20434  0.68598  1.0000
  P   P45       1.0  0.44639  0.62950  0.64095  1.0000
  P   P46       1.0  0.55361  0.12950  0.35905  1.0000
  P   P47       1.0  0.42499  0.68045  0.11367  1.0000
  P   P48       1.0  0.57501  0.18045  0.88633  1.0000
