# Supplementary material for: Structure and Bonding in Amorphous Red Phosphorus
Source: Angew Chem Int Ed Engl. 2023 May 5;62(24):e202216658. doi: 10.1002/anie.202216658 (PMC10952455; doi:10.1002/anie.202216658)
Supplement: Supplementary file 2 — Supporting Information [file ANIE-62-0-s001.zip › cif/n3.cif]

data_image0
_chemical_formula_structural       P56
_chemical_formula_sum              "P56"
_cell_length_a       11.6005
_cell_length_b       6.88964
_cell_length_c       16.5807
_cell_angle_alpha    90
_cell_angle_beta     103.469
_cell_angle_gamma    90

_space_group_name_H-M_alt    "P 1"
_space_group_IT_number       1

loop_
  _space_group_symop_operation_xyz
  'x, y, z'

loop_
  _atom_site_type_symbol
  _atom_site_label
  _atom_site_symmetry_multiplicity
  _atom_site_fract_x
  _atom_site_fract_y
  _atom_site_fract_z
  _atom_site_occupancy
  P   P1        1.0  0.58034  0.21633  0.06054  1.0000
  P   P2        1.0  0.41966  0.78367  0.93946  1.0000
  P   P3        1.0  0.41966  0.71633  0.43946  1.0000
  P   P4        1.0  0.58034  0.28367  0.56054  1.0000
  P   P5        1.0  0.71557  0.96893  0.07724  1.0000
  P   P6        1.0  0.28443  0.03107  0.92276  1.0000
  P   P7        1.0  0.28443  0.46893  0.42276  1.0000
  P   P8        1.0  0.71557  0.53107  0.57724  1.0000
  P   P9        1.0  0.84810  0.06405  0.00930  1.0000
  P   P10       1.0  0.15190  0.93595  0.99070  1.0000
  P   P11       1.0  0.15190  0.56405  0.49070  1.0000
  P   P12       1.0  0.84810  0.43595  0.50930  1.0000
  P   P13       1.0  0.25433  0.02574  0.11327  1.0000
  P   P14       1.0  0.74567  0.97426  0.88673  1.0000
  P   P15       1.0  0.74567  0.52574  0.38673  1.0000
  P   P16       1.0  0.25433  0.47426  0.61327  1.0000
  P   P17       1.0  0.42037  0.84626  0.13130  1.0000
  P   P18       1.0  0.57963  0.15374  0.86870  1.0000
  P   P19       1.0  0.57963  0.34626  0.36870  1.0000
  P   P20       1.0  0.42037  0.65374  0.63130  1.0000
  P   P21       1.0  0.37222  0.60548  0.03861  1.0000
  P   P22       1.0  0.62778  0.39452  0.96139  1.0000
  P   P23       1.0  0.62778  0.10548  0.46139  1.0000
  P   P24       1.0  0.37222  0.89452  0.53861  1.0000
  P   P25       1.0  0.82219  0.38952  0.00111  1.0000
  P   P26       1.0  0.17781  0.61048  0.99889  1.0000
  P   P27       1.0  0.17781  0.88952  0.49889  1.0000
  P   P28       1.0  0.82219  0.11048  0.50111  1.0000
  P   P29       1.0  0.13047  0.56020  0.12166  1.0000
  P   P30       1.0  0.86953  0.43980  0.87834  1.0000
  P   P31       1.0  0.86953  0.06020  0.37834  1.0000
  P   P32       1.0  0.13047  0.93980  0.62166  1.0000
  P   P33       1.0  0.11368  0.86969  0.15800  1.0000
  P   P34       1.0  0.88632  0.13031  0.84200  1.0000
  P   P35       1.0  0.88632  0.36969  0.34200  1.0000
  P   P36       1.0  0.11368  0.63031  0.65800  1.0000
  P   P37       1.0  0.83450  0.34172  0.20330  1.0000
  P   P38       1.0  0.16550  0.65828  0.79670  1.0000
  P   P39       1.0  0.16550  0.84172  0.29670  1.0000
  P   P40       1.0  0.83450  0.15828  0.70330  1.0000
  P   P41       1.0  0.83271  0.01718  0.20015  1.0000
  P   P42       1.0  0.16729  0.98282  0.79985  1.0000
  P   P43       1.0  0.16729  0.51718  0.29985  1.0000
  P   P44       1.0  0.83271  0.48282  0.70015  1.0000
  P   P45       1.0  0.28720  0.45141  0.21753  1.0000
  P   P46       1.0  0.71280  0.54859  0.78247  1.0000
  P   P47       1.0  0.71280  0.95141  0.28247  1.0000
  P   P48       1.0  0.28720  0.04859  0.71753  1.0000
  P   P49       1.0  0.57041  0.17791  0.25135  1.0000
  P   P50       1.0  0.42959  0.82209  0.74865  1.0000
  P   P51       1.0  0.42959  0.67791  0.24865  1.0000
  P   P52       1.0  0.57041  0.32209  0.75135  1.0000
  P   P53       1.0  0.64107  0.39456  0.17479  1.0000
  P   P54       1.0  0.35893  0.60544  0.82521  1.0000
  P   P55       1.0  0.35894  0.89456  0.32521  1.0000
  P   P56       1.0  0.64106  0.10544  0.67479  1.0000
