# Supplementary material for: Structure and Bonding in Amorphous Red Phosphorus
Source: Angew Chem Int Ed Engl. 2023 May 5;62(24):e202216658. doi: 10.1002/anie.202216658 (PMC10952455; doi:10.1002/anie.202216658)
Supplement: Supplementary file 2 — Supporting Information [file ANIE-62-0-s001.zip › cif/violet.cif]

data_image0
_chemical_formula_structural       P84
_chemical_formula_sum              "P84"
_cell_length_a       9.23927
_cell_length_b       9.13961
_cell_length_c       22.2384
_cell_angle_alpha    90
_cell_angle_beta     97.9387
_cell_angle_gamma    90

_space_group_name_H-M_alt    "P 1"
_space_group_IT_number       1

loop_
  _space_group_symop_operation_xyz
  'x, y, z'

loop_
  _atom_site_type_symbol
  _atom_site_label
  _atom_site_symmetry_multiplicity
  _atom_site_fract_x
  _atom_site_fract_y
  _atom_site_fract_z
  _atom_site_occupancy
  P   P1        1.0  0.28524  0.63847  0.57510  1.0000
  P   P2        1.0  0.71476  0.36153  0.42490  1.0000
  P   P3        1.0  0.21476  0.63847  0.92490  1.0000
  P   P4        1.0  0.78524  0.36153  0.07510  1.0000
  P   P5        1.0  0.03043  0.89157  0.57406  1.0000
  P   P6        1.0  0.96957  0.10843  0.42594  1.0000
  P   P7        1.0  0.46957  0.89157  0.92594  1.0000
  P   P8        1.0  0.53043  0.10843  0.07406  1.0000
  P   P9        1.0  0.19135  0.27969  0.61714  1.0000
  P   P10       1.0  0.80865  0.72031  0.38286  1.0000
  P   P11       1.0  0.30865  0.27969  0.88286  1.0000
  P   P12       1.0  0.69135  0.72031  0.11714  1.0000
  P   P13       1.0  0.69148  0.77574  0.61714  1.0000
  P   P14       1.0  0.30852  0.22426  0.38286  1.0000
  P   P15       1.0  0.80852  0.77574  0.88286  1.0000
  P   P16       1.0  0.19148  0.22426  0.11714  1.0000
  P   P17       1.0  0.51928  0.14216  0.53339  1.0000
  P   P18       1.0  0.48072  0.85784  0.46661  1.0000
  P   P19       1.0  0.98072  0.14216  0.96661  1.0000
  P   P20       1.0  0.01928  0.85784  0.03339  1.0000
  P   P21       1.0  0.79319  0.90350  0.54510  1.0000
  P   P22       1.0  0.20681  0.09650  0.45490  1.0000
  P   P23       1.0  0.70681  0.90350  0.95491  1.0000
  P   P24       1.0  0.29319  0.09650  0.04510  1.0000
  P   P25       1.0  0.29423  0.40936  0.54581  1.0000
  P   P26       1.0  0.70577  0.59064  0.45419  1.0000
  P   P27       1.0  0.20577  0.40936  0.95419  1.0000
  P   P28       1.0  0.79423  0.59064  0.04582  1.0000
  P   P29       1.0  0.53033  0.36931  0.56795  1.0000
  P   P30       1.0  0.46967  0.63069  0.43205  1.0000
  P   P31       1.0  0.96967  0.36931  0.93205  1.0000
  P   P32       1.0  0.03033  0.63069  0.06795  1.0000
  P   P33       1.0  0.37927  0.17711  0.67340  1.0000
  P   P34       1.0  0.62072  0.82289  0.32660  1.0000
  P   P35       1.0  0.12072  0.17711  0.82660  1.0000
  P   P36       1.0  0.87928  0.82289  0.17340  1.0000
  P   P37       1.0  0.60572  0.94794  0.67167  1.0000
  P   P38       1.0  0.39428  0.05206  0.32833  1.0000
  P   P39       1.0  0.89428  0.94794  0.82833  1.0000
  P   P40       1.0  0.10572  0.05206  0.17167  1.0000
  P   P41       1.0  0.13073  0.44659  0.68041  1.0000
  P   P42       1.0  0.86927  0.55341  0.31959  1.0000
  P   P43       1.0  0.36927  0.44659  0.81959  1.0000
  P   P44       1.0  0.63073  0.55341  0.18041  1.0000
  P   P45       1.0  0.41674  0.01144  0.60474  1.0000
  P   P46       1.0  0.58326  0.98856  0.39526  1.0000
  P   P47       1.0  0.08326  0.01144  0.89526  1.0000
  P   P48       1.0  0.91674  0.98856  0.10474  1.0000
  P   P49       1.0  0.04613  0.65947  0.54633  1.0000
  P   P50       1.0  0.95387  0.34053  0.45367  1.0000
  P   P51       1.0  0.45387  0.65947  0.95367  1.0000
  P   P52       1.0  0.54613  0.34053  0.04633  1.0000
  P   P53       1.0  0.02598  0.88880  0.67302  1.0000
  P   P54       1.0  0.97402  0.11120  0.32698  1.0000
  P   P55       1.0  0.47402  0.88880  0.82698  1.0000
  P   P56       1.0  0.52598  0.11120  0.17302  1.0000
  P   P57       1.0  0.94280  0.53116  0.61744  1.0000
  P   P58       1.0  0.05720  0.46884  0.38256  1.0000
  P   P59       1.0  0.55720  0.53116  0.88256  1.0000
  P   P60       1.0  0.44280  0.46884  0.11744  1.0000
  P   P61       1.0  0.75661  0.13534  0.56546  1.0000
  P   P62       1.0  0.24339  0.86466  0.43454  1.0000
  P   P63       1.0  0.74339  0.13534  0.93454  1.0000
  P   P64       1.0  0.25661  0.86466  0.06546  1.0000
  P   P65       1.0  0.25476  0.82305  0.70124  1.0000
  P   P66       1.0  0.74524  0.17696  0.29876  1.0000
  P   P67       1.0  0.24524  0.82305  0.79876  1.0000
  P   P68       1.0  0.75476  0.17696  0.20124  1.0000
  P   P69       1.0  0.31415  0.60087  0.67421  1.0000
  P   P70       1.0  0.68585  0.39913  0.32579  1.0000
  P   P71       1.0  0.18585  0.60087  0.82579  1.0000
  P   P72       1.0  0.81415  0.39913  0.17421  1.0000
  P   P73       1.0  0.88002  0.69940  0.68119  1.0000
  P   P74       1.0  0.11998  0.30060  0.31881  1.0000
  P   P75       1.0  0.61998  0.69940  0.81881  1.0000
  P   P76       1.0  0.38002  0.30060  0.18119  1.0000
  P   P77       1.0  0.74838  0.14516  0.66596  1.0000
  P   P78       1.0  0.25162  0.85484  0.33404  1.0000
  P   P79       1.0  0.75162  0.14516  0.83404  1.0000
  P   P80       1.0  0.24838  0.85484  0.16596  1.0000
  P   P81       1.0  0.57310  0.32367  0.66785  1.0000
  P   P82       1.0  0.42690  0.67633  0.33215  1.0000
  P   P83       1.0  0.92690  0.32367  0.83215  1.0000
  P   P84       1.0  0.07310  0.67633  0.16785  1.0000
