# Supplementary material for: Structure and Bonding in Amorphous Red Phosphorus
Source: Angew Chem Int Ed Engl. 2023 May 5;62(24):e202216658. doi: 10.1002/anie.202216658 (PMC10952455; doi:10.1002/anie.202216658)
Supplement: Supplementary file 2 — Supporting Information [file ANIE-62-0-s001.zip › cif/white.cif]

data_image0
_chemical_formula_structural       P24
_chemical_formula_sum              "P24"
_cell_length_a       5.54838
_cell_length_b       10.9668
_cell_length_c       11.1151
_cell_angle_alpha    94.57
_cell_angle_beta     99.4224
_cell_angle_gamma    100.498

_space_group_name_H-M_alt    "P 1"
_space_group_IT_number       1

loop_
  _space_group_symop_operation_xyz
  'x, y, z'

loop_
  _atom_site_type_symbol
  _atom_site_label
  _atom_site_symmetry_multiplicity
  _atom_site_fract_x
  _atom_site_fract_y
  _atom_site_fract_z
  _atom_site_occupancy
  P   P1        1.0  0.07279  0.00014  0.17764  1.0000
  P   P2        1.0  0.92721  0.99986  0.82236  1.0000
  P   P3        1.0  0.83274  0.94652  0.31163  1.0000
  P   P4        1.0  0.16726  0.05348  0.68837  1.0000
  P   P5        1.0  0.00556  0.14379  0.31176  1.0000
  P   P6        1.0  0.99444  0.85621  0.68824  1.0000
  P   P7        1.0  0.23821  0.01024  0.37308  1.0000
  P   P8        1.0  0.76179  0.98976  0.62692  1.0000
  P   P9        1.0  0.78069  0.37452  0.05798  1.0000
  P   P10       1.0  0.21931  0.62548  0.94202  1.0000
  P   P11       1.0  0.59244  0.17711  0.03148  1.0000
  P   P12       1.0  0.40756  0.82288  0.96852  1.0000
  P   P13       1.0  0.51020  0.30716  0.17406  1.0000
  P   P14       1.0  0.48980  0.69284  0.82594  1.0000
  P   P15       1.0  0.38035  0.32152  0.97883  1.0000
  P   P16       1.0  0.61965  0.67848  0.02117  1.0000
  P   P17       1.0  0.31005  0.68848  0.47205  1.0000
  P   P18       1.0  0.68995  0.31152  0.52795  1.0000
  P   P19       1.0  0.92877  0.62610  0.36647  1.0000
  P   P20       1.0  0.07123  0.37390  0.63353  1.0000
  P   P21       1.0  0.20484  0.50619  0.35895  1.0000
  P   P22       1.0  0.79516  0.49381  0.64105  1.0000
  P   P23       1.0  0.24234  0.67968  0.27051  1.0000
  P   P24       1.0  0.75766  0.32032  0.72949  1.0000
