# Supplementary material for: Structure and Bonding in Amorphous Red Phosphorus
Source: Angew Chem Int Ed Engl. 2023 May 5;62(24):e202216658. doi: 10.1002/anie.202216658 (PMC10952455; doi:10.1002/anie.202216658)
Supplement: Supplementary file 2 — Supporting Information [file ANIE-62-0-s001.zip › xyz/aPH_1.xyz]

262
Lattice="18.235161959 -0.089551507 -0.231785277 -0.095777308 17.803815726 -0.043643881 -0.232510172 -0.043997222 18.205748086" Properties=species:S:1:pos:R:3 pbc="T T T"
P       13.22864000       4.58109000       2.15484000
P        1.30129000       7.12454000       4.47005000
P       17.71950000       1.99206000      12.58380000
P       10.03860000       9.15751000      15.84225000
P       11.84933000      15.93160000      15.50475000
P       12.50212000      16.80895000      13.56966000
P        4.32833000      17.03175000      14.93692000
P        0.78515000       2.32011000       0.43040000
P        8.84664000       2.07755000       4.09117000
P       10.21535000       1.25644000       2.54864000
P       14.24922000       6.48640000       9.16761000
P        0.37704000       6.29099000       1.26988000
P        6.46389000      14.20981000       2.56503000
P        0.50932000      10.31203000      16.91602000
P       -0.00778000       3.29189000      14.61855000
P        3.16452000      13.39807000       4.47386000
P        4.30516000       3.08991000       5.78181000
P        4.00941000       6.64845000       6.08983000
P       14.39842000       5.98965000       0.81467000
P       14.77187000       0.94901000       4.73720000
P        2.28611000      14.29371000       7.60435000
P       14.39282000      12.08949000       4.77817000
P        6.25882000       5.27324000      16.81701000
P       14.50056000      17.41243000      17.31216000
P        4.09041000      15.38857000       4.82748000
P       16.55669000      10.22774000       9.20320000
P       16.94718000       8.74750000      13.10521000
P       11.54604000       7.63590000       1.69096000
P       13.21617000       9.94226000      12.94891000
P        4.27812000       5.07644000      15.83023000
P        6.93312000      10.76554000      15.67712000
P        3.76327000       9.94774000       8.95262000
P        0.05240000       8.77162000       3.62519000
P       16.50875000       9.08637000       4.65197000
P       11.91512000       2.12574000       6.41771000
P       14.06106000      13.82140000       7.94654000
P        9.33133000       8.08517000       1.87419000
P        1.57927000      13.68059000      18.08497000
P       13.23430000      10.59459000      16.18272000
P        2.28670000       3.48058000       6.62813000
P        6.37248000       7.11883000      14.38928000
P       13.16137000       2.60869000       1.06201000
P        2.60460000       7.36589000      17.81520000
P       12.69320000       1.71573000       4.42256000
P       18.06522000       5.42156000       4.52701000
P       15.73217000       2.87084000       4.17148000
P        3.52346000       7.76548000       1.69671000
P        0.24265000       7.61430000      14.34232000
P        6.81939000       8.54784000      12.64369000
P       17.50928000      16.26368000       5.07012000
P        0.99249000      14.60200000      16.13808000
P       12.12307000      11.32219000       8.25726000
P        6.10449000      13.75325000       6.19060000
P        2.78717000       8.09460000       9.74392000
P        6.38769000      16.24813000      14.61447000
P        1.36098000      13.52074000       5.72028000
P        8.36571000      13.50636000       1.60036000
P       12.30946000       7.92355000       3.75154000
P        5.60864000      15.95628000      18.01101000
P       13.61454000      14.60744000      15.91255000
P        9.24290000       9.17363000       3.81728000
P        5.52508000      10.48596000       4.67992000
P        8.19339000      17.40086000      11.13522000
P       14.03188000      11.09329000       2.78763000
P       10.00644000       0.70242000       8.51183000
P        4.57579000      12.23157000       5.74772000
P       11.99485000       1.62084000      15.92619000
P        8.14871000       1.14873000       7.25490000
P        0.78001000      10.26055000       7.04895000
P        4.09498000       4.97770000       8.85572000
P       16.14247000       9.25300000      15.10325000
P        8.45852000      11.42355000      11.08391000
P        4.44580000       8.25428000      16.96296000
P        7.49995000      10.67694000       5.72972000
P       15.28659000       7.33132000      15.75995000
P        3.26534000      11.34901000      10.59776000
P       15.16434000       4.53870000      17.65676000
P        7.57532000      14.10112000       4.52912000
P       14.18057000       6.57405000      13.98588000
P       11.73835000      12.04563000      15.40750000
P       11.48742000       0.04242000       7.04596000
P       11.79601000       3.23515000      17.49006000
P       15.46543000      13.93254000       9.65491000
P        6.97982000       2.18133000       2.84132000
P        2.50742000       5.53372000       7.37594000
P        5.94332000       9.46660000       9.43691000
P       16.63193000       5.27051000      12.33008000
P        0.07240000       0.83769000       1.89818000
P       15.50985000       0.76775000       6.92604000
P        4.34668000       4.51903000       1.06814000
P        5.75660000       7.73201000      10.89057000
P        9.18645000       7.70601000       5.49896000
P       10.15214000       5.08614000       3.48204000
P        1.73055000      11.28214000       1.71955000
P        1.01701000       3.59539000       4.77423000
P        6.31232000       5.25990000      13.09604000
P        6.62826000       3.54988000      14.49123000
P        0.21824000       8.14200000       7.59598000
P        0.25371000      17.69057000      10.96633000
P       15.20201000       4.47692000       9.23637000
P        3.34562000      17.55699000       9.39472000
P       17.58707000       2.16101000       5.21362000
P        0.08372000      11.50534000       8.75873000
P       15.84035000       6.46174000       2.44568000
P        8.98141000      13.26931000       9.91516000
P        7.00938000      14.32562000       9.67769000
P        6.88054000       4.86972000       5.15387000
P       10.00709000      10.71783000       7.91106000
P        3.57356000      10.09224000      12.46610000
P       10.84888000       7.03111000      10.61917000
P       10.22951000       6.92971000       8.49118000
P        0.99477000       8.84379000      10.86735000
P       10.25509000      10.76339000      14.35136000
P        8.70112000      12.17585000       4.59350000
P       15.48991000       7.20215000      12.30345000
P        2.55304000      13.91784000      14.66799000
P        1.47148000       0.22490000       0.30962000
P       16.40197000       7.86426000       6.52084000
P       13.50177000       2.98336000       9.46603000
P       12.74218000      16.08407000      10.34965000
P        5.34102000      12.47731000       1.73790000
P       14.20542000      12.50739000      10.93180000
P        9.16021000       1.84003000      14.17756000
P       15.01170000      15.94030000      10.46314000
P        7.30754000       2.17185000      12.86838000
P       13.41253000       4.31556000      16.30276000
P       17.26774000       7.94190000       1.53839000
P        2.38821000      17.60047000       6.27599000
P        8.36247000       5.52797000      12.34157000
P       11.47048000      17.70764000       3.62421000
P       15.47504000      15.18678000      12.50385000
P        2.11389000       6.27117000       2.60525000
P        3.73782000       7.95256000      11.70659000
P       14.56544000      15.60098000       6.70800000
P        6.26443000      10.63625000       2.55877000
P       15.27062000      16.06881000      15.74243000
P        6.99109000       0.05112000       2.25980000
P       14.61014000       4.30023000       5.54128000
P       14.07754000      12.58461000       1.15572000
P       12.24998000      17.54748000      17.00526000
P       15.59667000       9.89720000       7.19556000
P        2.16343000       1.51617000       1.95347000
P        5.41019000       6.55978000       7.87160000
P        1.11463000       0.57396000      12.98103000
P       17.97002000      13.75134000       0.44744000
P        3.20388000      15.69821000      13.48000000
P       11.30998000       9.84159000       4.36633000
P       17.49807000       8.21060000       9.34309000
P       11.42365000      13.23342000       3.30487000
P       13.78669000      13.75750000      12.75448000
P        5.65397000       0.29551000       0.52434000
P       11.13621000       9.21895000      10.75367000
P       10.23165000      16.91479000       5.33027000
P       11.32430000       5.04460000       7.84525000
P        8.36851000       0.20731000       5.25124000
P        9.05709000      13.41396000      16.40650000
P       17.28197000       6.27634000      15.61898000
P        6.57777000      17.52606000       7.98822000
P        4.94495000      17.06835000      10.84730000
P       16.90906000       2.46076000       7.29713000
P       11.82608000      11.12729000       2.58284000
P       14.38665000      15.28724000       3.35496000
P        1.06042000      11.05700000      10.70569000
P       17.12689000      10.87766000       5.83968000
P        8.66557000       3.71250000      15.38879000
P        3.01480000       1.76727000      12.47720000
P        6.73160000       0.86510000      16.96895000
P        0.25802000       3.30719000      11.09296000
P       17.61525000      13.20310000      15.08473000
P        1.73528000      16.21006000      10.25315000
P        6.89003000       4.94790000       7.36517000
P       11.82904000       8.15129000       7.45158000
P        9.88816000      10.24750000      17.78518000
P        2.10484000      11.53252000      17.83369000
P       12.45510000       8.02747000      13.79995000
P       16.81370000      10.77638000      17.64721000
P       16.46869000       4.56784000      14.41645000
P        9.09389000      12.71318000       7.74237000
P        7.41429000       6.92764000       4.39937000
P       12.91028000      14.34669000       1.94258000
P       11.76959000       4.27562000       9.88536000
P        6.61257000       0.61280000      10.05781000
P       16.41848000      12.91477000      16.93333000
P        8.43873000       6.14904000       2.59312000
P        9.47830000       5.45497000      14.26215000
P       15.75162000      13.65770000       4.00127000
P        2.26406000       3.78992000      11.96956000
P       17.42407000       4.86903000       2.41087000
P       15.32851000       2.68305000       0.56972000
P       12.81624000       6.01534000      10.81643000
P        0.61405000      15.47076000       8.46604000
P       13.03371000      15.29954000       5.10624000
P        3.04824000       1.74506000      10.24532000
P       14.61647000      10.72419000      14.47450000
P       10.39984000       2.68095000      12.48909000
P        3.83412000      15.85409000      16.76280000
P       11.01562000       6.50634000       4.96846000
P        5.95297000      14.06789000      14.65228000
P       11.22373000       5.43140000       1.58724000
P        6.25294000      11.23963000      10.81005000
P       14.02694000       2.39041000      15.29748000
P       15.43655000       1.56766000      16.85354000
P       10.70553000      12.30580000      17.34098000
P        8.57414000       3.47276000      11.43933000
P       12.46070000      13.16064000       5.24324000
P        7.40285000      12.83528000      17.77659000
P        6.11441000       7.15804000      18.04757000
P        7.30064000      16.52442000      16.60145000
P       12.67525000       9.37921000       9.15004000
P        3.69291000      15.91001000       6.99795000
P       12.18970000       8.57546000      15.95558000
P        7.66250000      10.62970000      17.76257000
P        9.47038000      16.60857000       9.49334000
P       12.07608000      15.08041000      12.22473000
P        1.57205000       4.71069000      13.83316000
P        0.35175000      17.20720000       7.11084000
P        8.40130000      11.43308000       2.52352000
P        4.90165000      14.41697000      12.73950000
P        0.91931000       1.63543000       9.73219000
P       13.12978000       6.29969000       7.29702000
P       16.08455000       4.50134000       7.20298000
P        5.72727000       3.51915000      18.06498000
P        5.76548000      10.51201000      12.83746000
P        5.31577000       6.41981000       1.67386000
P        5.34002000       3.35386000       7.77380000
P       12.08226000      12.61778000      10.13814000
P        8.54240000       1.54245000      18.01657000
P        0.76074000      15.08885000       4.27048000
P        6.96580000      12.07354000       7.38934000
P        0.19412000      11.24411000      14.94202000
P        2.34824000      16.66763000       4.18384000
P        2.80138000       5.12948000      17.51825000
P        4.23259000      13.79322000      16.11118000
P        8.88384000      17.71952000       1.21752000
P       16.39022000      14.51394000       5.95667000
P        4.17781000       7.16021000      15.02966000
P        4.69797000       5.00763000       4.74998000
P       11.20961000       4.60426000      13.21249000
P        7.93023000      15.74410000       8.17940000
P       14.78034000      16.91181000      13.72399000
P        8.45394000      12.09456000      14.63025000
P       17.79954000      11.70314000       1.39450000
P        9.17974000       9.76539000       9.77789000
P        7.86254000       3.26410000       1.07450000
P        0.45704000       6.22242000      12.64719000
P       12.15450000      14.45667000       8.88320000
H       14.16780000       9.35796000      12.04060000
H        7.47361000       9.50504000      15.24891000
H       10.60621000       2.47599000       5.93229000
H       13.49204000      14.64631000      17.34440000
H        9.13809000       0.75274000      11.25616000
H       14.38933000       1.28892000       7.65531000
H        1.55482000       9.86746000       1.58770000
H        7.22661000      15.09115000      10.87236000
H       13.77865000       2.79488000      10.85996000
H        4.18048000      12.48964000       2.58266000
H       15.05134000       5.48708000       4.87106000
H       15.37063000      13.12088000       1.47217000
H        5.25460000      15.86468000      10.12089000
H        4.13282000      13.20476000      12.72982000
H        1.54432000      11.65071000      14.65005000
H       11.90801000       4.11520000      14.36141000
