# Supplementary material for: Structure and Bonding in Amorphous Red Phosphorus
Source: Angew Chem Int Ed Engl. 2023 May 5;62(24):e202216658. doi: 10.1002/anie.202216658 (PMC10952455; doi:10.1002/anie.202216658)
Supplement: Supplementary file 2 — Supporting Information [file ANIE-62-0-s001.zip › xyz/aPH_2.xyz]

268
Lattice="18.517963963 -0.268571754 0.255130165 -0.283641733 17.960254899 -0.214117859 0.259135323 -0.209567972 17.906494063" Properties=species:S:1:pos:R:3 pbc="T T T"
P       12.47831000       6.82184000       4.30290000
P       10.93647000       3.46942000       3.72495000
P       11.52500000       7.44543000       6.18232000
P       15.64801000       6.22238000      16.05779000
P        1.29768000       9.29752000      11.64252000
P       17.15083000       5.29725000       3.14189000
P       15.09042000       1.07863000      10.40605000
P       17.46805000      16.58808000       3.97401000
P        6.43395000       9.95941000      11.64388000
P        0.71840000      12.46964000       0.76459000
P       14.38712000       7.06952000      11.14798000
P        3.09902000       6.84161000      12.55900000
P        0.13532000      12.94759000      10.28437000
P        2.21383000      15.48596000      11.34012000
P        2.28678000      15.41556000       2.49770000
P       14.80166000       8.20308000       0.67664000
P        5.84800000      10.90714000       6.63933000
P        2.50978000      15.51149000       0.27161000
P        4.70025000      15.81918000       0.32625000
P        1.43971000       9.89977000       5.97512000
P        5.29526000      12.51307000      13.65021000
P        6.01959000       7.92210000       4.74618000
P       16.48454000       3.43340000       4.06646000
P        4.06012000       0.67263000       2.91973000
P        7.32028000      12.54460000       6.99664000
P       17.76855000      16.85612000      12.78200000
P       12.09934000      10.19806000       4.29502000
P       15.71510000       3.17878000       9.98803000
P       17.67477000       9.17162000      11.31990000
P       14.53014000       7.80343000       4.38540000
P        4.02080000      -0.12176000       9.18299000
P       17.96572000       8.91176000       9.11662000
P        1.58003000      17.55097000       0.10221000
P       14.00818000       8.58397000       9.58067000
P        9.87265000       1.20680000      16.73948000
P        7.83839000      17.09767000      14.00991000
P        8.19828000      11.34429000      12.02978000
P       10.71364000       0.40710000       4.84117000
P        0.35695000       9.70502000       2.77342000
P        5.25560000      17.04785000       2.09820000
P       11.26035000      12.80883000       2.73466000
P        6.85597000       3.41596000      17.39668000
P        5.07254000       5.86293000      15.75963000
P        8.81543000      11.57445000       8.41553000
P       14.18066000      13.84693000       4.43853000
P        0.94356000       7.22646000      12.33540000
P       17.06857000       3.77791000      14.11101000
P       18.46211000       2.58119000       4.71224000
P        5.30099000       4.52681000       9.78583000
P        9.05483000      15.46872000       8.71795000
P        2.26188000      17.55211000      14.21820000
P        7.25831000      15.56977000      15.57511000
P        5.18661000      12.63477000      15.89778000
P       12.05450000      11.65406000      14.56564000
P       14.50767000      15.74435000       5.61864000
P       12.67765000       6.09239000       7.48256000
P        0.46296000      11.17116000       4.42375000
P        4.43311000      15.32484000       3.25154000
P       16.15167000       1.54350000       7.03776000
P        7.24462000       3.49626000       7.42676000
P        9.61667000      17.33009000       7.65514000
P        3.19596000      17.32982000      12.10526000
P       17.41487000      13.74282000       5.50577000
P       10.61041000      17.77817000       1.34957000
P       17.91572000      16.74309000       0.33469000
P       17.81839000      12.97959000       8.46640000
P       14.07161000       3.84812000       8.60488000
P        4.32507000       4.23446000       1.75590000
P       13.79762000       8.38382000      12.93683000
P        2.48404000       5.62592000      17.35321000
P       16.83783000       0.18976000      15.72237000
P        7.74453000      12.76767000       2.67645000
P       12.30359000       1.76209000       4.04400000
P        9.18405000       4.01090000      14.15477000
P       13.45237000       9.75525000       1.41017000
P       17.34838000       2.68016000       8.50374000
P        1.89042000      17.00452000       8.07765000
P       14.50389000      13.56800000      13.16226000
P       12.33476000       9.52374000       6.43619000
P       17.50803000       4.61426000       7.33124000
P        5.84211000      13.76019000       8.19199000
P       17.53650000       2.39022000      12.42896000
P       11.68641000      17.00858000       8.33568000
P        6.36012000      10.67223000       0.42609000
P        2.72303000       4.67212000      12.24703000
P        8.53961000       9.53537000      17.56064000
P       13.36758000       3.78399000      17.26893000
P        0.91445000       6.44021000       1.12377000
P        1.59963000       9.24238000      16.93566000
P       16.54816000      15.46521000       6.62298000
P       14.53157000       2.98947000       6.60294000
P       17.96796000       9.18213000      17.76108000
P       17.70001000      10.69130000       1.64537000
P       18.33626000       4.28155000       1.61221000
P        0.69893000       4.54954000       5.67046000
P       14.89073000       3.37838000      14.04371000
P       14.27914000       5.46405000      14.46975000
P        9.89485000       0.24583000      11.15526000
P        1.83653000      17.52261000       2.97323000
P        4.27291000       1.84762000       8.14379000
P       11.59609000       8.35383000      13.05419000
P        8.35346000       6.63095000       6.92722000
P       10.83778000       9.32870000      11.20484000
P        1.56824000      10.02285000      14.83294000
P        8.53196000      10.03710000      15.37274000
P        0.23346000       1.53469000      16.00097000
P        2.47569000       9.67589000       1.88272000
P        1.83304000      16.59585000       5.00093000
P        6.19150000       6.50086000      12.35751000
P        5.31090000      16.47122000      16.21467000
P        9.13677000       2.46159000       2.69006000
P        7.19482000       1.02522000       9.70555000
P        8.77029000       6.06024000      14.99361000
P        9.06293000       5.77935000       4.93607000
P        5.86083000       9.63847000       8.45086000
P        9.39887000       6.58129000      11.55860000
P       14.07820000      10.41071000      12.09768000
P       12.46463000       4.99941000      15.64155000
P        8.72909000       8.83780000       6.78078000
P        6.39545000       1.39023000       7.59749000
P       15.41212000      17.34535000       4.31991000
P        2.69570000       0.84803000      10.87331000
P       17.71798000      11.89492000      13.59508000
P       10.46100000      16.31397000      16.21402000
P       10.44980000      14.52906000       1.60248000
P        8.50607000      16.06194000      17.31590000
P       12.35664000       2.43347000       8.86158000
P        0.21208000      12.78719000      16.59696000
P        7.09289000       5.58419000       0.36501000
P        8.58363000       4.64373000      10.80052000
P        6.52228000      16.81191000      10.11751000
P       14.48011000       8.90706000       6.32471000
P       15.18102000       4.87137000      17.87254000
P        2.21597000      12.33568000       3.76229000
P       17.53597000      -0.09441000       2.35794000
P        2.34937000      11.10245000       0.18464000
P       15.58507000      12.46400000       5.41338000
P       11.41465000       8.69666000       1.40884000
P       14.18834000      11.52243000      13.99642000
P        3.92742000       7.61562000      10.57752000
P       11.40539000       6.45592000       9.27319000
P        2.33235000       8.91309000       9.70536000
P        1.92372000      14.76019000      13.39284000
P        8.53105000      14.88677000       2.70204000
P        0.90453000       7.50878000       8.77332000
P       10.20985000       4.04494000       5.74856000
P        7.18283000       9.71260000       5.34289000
P       14.16082000      14.46556000      15.13996000
P       15.80528000       4.58589000       5.84580000
P        1.69205000       0.32871000       6.53177000
P        6.28897000       0.56890000      16.80003000
P       13.31365000      16.42356000      14.52619000
P        9.34986000       1.09780000       9.18736000
P       11.79738000       8.61645000       9.33422000
P       12.22896000      13.47418000      15.87388000
P        5.12360000      10.95864000      10.13890000
P        2.39944000      11.48542000       7.16262000
P       14.14563000       9.82597000       3.51004000
P        8.93168000      12.95280000      17.38916000
P        6.90060000      15.75357000       8.13569000
P        8.68762000       2.47884000       6.08761000
P        0.56896000       1.15360000      12.49060000
P        3.64629000       5.90846000       9.18217000
P        0.15757000       6.35592000       4.40759000
P       10.11002000      -0.09886000      14.96948000
P        7.15510000       4.77367000       4.18013000
P       15.36399000      13.95818000       2.57450000
P        3.38252000       9.31943000       5.11834000
P        5.22336000      10.29819000      13.44420000
P        1.14326000       3.10627000       2.53420000
P        8.04182000       9.51311000       8.76681000
P        5.16142000       6.29097000       1.39437000
P       14.99138000      17.50800000       2.09485000
P       17.21234000      10.86632000      16.56063000
P       17.73306000       3.28092000      16.21322000
P       12.25219000       7.05596000      16.51988000
P       14.38089000       7.97207000      16.47129000
P       10.39412000      13.01078000       4.81893000
P        7.81939000       3.40360000      12.51339000
P        8.24667000      12.68666000      10.27372000
P        5.25890000      10.44445000      16.51346000
P       12.58302000      14.07530000      12.04126000
P        1.95738000      12.12036000      15.31638000
P        2.76686000       4.41728000       3.38388000
P       11.21322000      12.45159000      12.65960000
P       12.98443000       0.72861000       7.56424000
P       11.62031000      15.70832000      13.25101000
P        3.46176000       1.65717000       6.07922000
P       14.98996000       0.13639000       8.34923000
P        1.67645000       1.62139000      14.31862000
P       11.30068000       6.18115000      12.66673000
P       11.05638000       8.37045000       3.55941000
P        8.10018000       7.29283000      13.23883000
P        1.39912000      12.62608000      13.22652000
P        4.04203000      16.32113000       5.27039000
P        8.62127000      16.20808000      10.81075000
P       11.72204000      17.59922000      10.55627000
P       12.95993000       1.65557000      10.83911000
P        7.08750000       6.55268000      16.39483000
P        0.15813000      16.15774000      10.72325000
P        4.91223000       3.66346000      16.28309000
P        7.44936000      13.05598000      13.26318000
P        9.57378000      11.45078000       2.25818000
P        1.99412000       6.44190000       3.08326000
P       12.66024000       5.63270000      10.91247000
P       14.82251000      12.55438000       7.47628000
P       16.13312000       1.88861000      17.03795000
P        4.61949000       3.61427000      11.77000000
P       14.26151000       2.24839000      15.92331000
P       12.11274000      11.11524000      11.15130000
P        9.77725000      11.34335000       0.05280000
P       11.75558000       6.62190000       0.72102000
P        7.53709000       2.62340000       4.18163000
P        4.93834000       0.43602000       4.94773000
P        6.95046000       0.96296000      14.73713000
P       13.85708000       6.37106000       1.43951000
P        0.87505000       0.06308000       9.85829000
P        5.84083000       4.59178000       5.94652000
P       17.83972000       9.92885000      14.67738000
P        6.17073000       6.70938000       6.65603000
P        2.04955000       4.66930000      10.13182000
P        6.43590000       9.30556000      15.02442000
P       12.40602000       1.40116000       1.79191000
P        6.81323000      12.85664000       0.65890000
P        3.33284000       3.64555000      17.89199000
P       14.56139000       7.30225000       7.85700000
P       15.95408000      14.29428000       8.45270000
P        6.06540000      12.97942000      10.23890000
P       11.74216000      16.14131000       2.32596000
P        0.34498000       6.11748000      10.42163000
P       17.15539000      11.35298000      11.47395000
P        6.88108000       5.99891000      10.30732000
P        4.26113000       6.91688000      17.53434000
P        8.23769000       0.26334000      17.91963000
P        9.36409000       0.28730000       3.11456000
P        0.46524000      16.23260000      14.20772000
P       11.21555000      16.28483000       4.51954000
P        3.68813000      10.75482000       3.38948000
P       10.55814000      14.55587000      14.82044000
P        6.02466000       4.48647000      13.22129000
P        9.40333000      14.99899000       4.77990000
P       16.45975000      11.20662000       8.27526000
P       17.41844000      14.43651000       3.36323000
P        2.79181000      13.16773000       5.74178000
H        1.05321000      11.96149000       9.79861000
H        7.20303000       7.43139000       4.08930000
H       16.80218000       8.11970000       8.84491000
H        1.96280000      17.33570000      16.56873000
H        9.08676000       2.24582000      16.17134000
H        6.13703000       3.03776000       0.71216000
H        6.58170000      12.91080000      16.02168000
H       18.01396000      15.43376000       0.91872000
H       16.62139000       0.93066000      14.50130000
H        8.31959000       3.37487000      15.10237000
H       18.51178000       3.26586000      11.85511000
H        9.14904000       8.78331000      15.04878000
H       14.24355000      16.64626000      13.45665000
H        1.15266000      12.07725000       7.56720000
H        8.45089000      12.38069000      16.16528000
H       15.62493000      12.54457000       2.59903000
H        2.89436000       8.23412000       4.31674000
H       15.05771000      16.11988000       1.74768000
H       11.59076000      13.44888000       5.47000000
H        7.99258000      12.48376000      14.45267000
H        5.73436000       0.51630000      14.12497000
H       11.45344000       2.41261000       1.42036000
H       16.95928000      10.77555000       7.00566000
H        4.16991000      12.84321000       5.53766000
