# Supplementary material for: Structure and Bonding in Amorphous Red Phosphorus
Source: Angew Chem Int Ed Engl. 2023 May 5;62(24):e202216658. doi: 10.1002/anie.202216658 (PMC10952455; doi:10.1002/anie.202216658)
Supplement: Supplementary file 2 — Supporting Information [file ANIE-62-0-s001.zip › xyz/aPH_3.xyz]

262
Lattice="17.733258434 -0.230868244 -0.208283282 -0.229488566 17.967339992 -0.001008103 -0.208536541 -0.000458286 18.212482446" Properties=species:S:1:pos:R:3 pbc="T T T"
P       10.09916000       1.88044000       0.59828000
P        2.94705000      11.33657000       3.19289000
P        8.01698000      13.67221000       8.72761000
P        5.74576000       1.56029000       6.41161000
P        8.22014000       2.12501000       9.36437000
P        9.16765000      16.21134000      13.10322000
P       14.79263000      13.05374000       3.36751000
P        2.45408000      12.31207000       5.15960000
P       16.12343000      11.74871000       4.55211000
P       15.66856000       8.52600000       3.46869000
P       11.74316000       3.76829000       9.81252000
P       16.57643000       1.22279000       8.37773000
P       14.51265000      10.83720000      16.65966000
P       14.06530000       7.81212000       9.51425000
P        4.50136000      17.49182000      17.47505000
P        7.22754000      16.59872000       5.78364000
P        0.29506000      17.50978000      11.88774000
P        7.45209000      16.90976000      14.43076000
P        2.29456000       9.02416000      15.82244000
P       16.25439000      11.73639000      11.60588000
P       13.38338000       3.03894000      14.29087000
P       -0.09166000       7.09368000      13.41340000
P       14.46930000       6.33496000       6.09011000
P        5.19406000       0.36090000       4.65730000
P        5.51585000       2.16057000      15.45576000
P        7.95974000      14.36136000       1.90524000
P        5.59960000      12.40413000      10.34504000
P        1.94476000      16.76640000       1.08627000
P       16.71448000       1.90556000      10.54999000
P       12.77122000      15.69236000       4.57944000
P        9.53057000       2.19268000       7.49552000
P        7.07072000       9.69884000       5.73376000
P       11.05348000       0.73863000       4.59120000
P       17.02134000       8.82474000      17.53726000
P       14.61648000       2.61012000      10.29032000
P       11.09151000      12.61540000      10.31934000
P       15.39383000       3.12366000       6.09072000
P        8.99499000      15.27150000       5.83137000
P        1.07492000      10.08015000       3.41236000
P       15.94951000       9.46882000      15.68733000
P       16.58268000       5.08370000       3.70754000
P        3.76278000       1.47731000      12.44027000
P        6.44616000      16.54175000       7.87080000
P        3.45222000       7.04528000      13.34611000
P        1.07298000      14.23159000      11.63106000
P       12.05965000      11.60767000       1.44681000
P        2.28490000       1.85212000       6.16666000
P        0.79669000      10.83325000       0.08517000
P       11.76658000      14.76894000       7.57857000
P        8.16562000      11.88449000      12.78475000
P       17.49323000       1.18012000       0.41449000
P        0.69214000       7.73433000      16.62602000
P        6.25567000       7.63591000       5.67223000
P        5.53356000       2.64680000      11.60958000
P       13.09517000       4.52558000       8.20409000
P       12.20768000       6.79895000      12.88620000
P       14.66371000       4.64272000       4.66911000
P        8.72282000      11.03413000       2.38305000
P       17.34351000      15.32303000      12.41126000
P        8.35154000       5.14193000       3.00030000
P        6.23801000       5.67554000      17.01583000
P       11.31734000      14.73049000       9.78432000
P       17.13725000      11.94246000       9.53806000
P        2.44456000       5.80324000       2.94125000
P        6.62174000       6.96577000       9.16994000
P        9.66365000       9.69963000      14.43809000
P       10.93769000       5.06520000      13.37458000
P        3.28435000      15.81289000      16.41150000
P        8.48818000      12.23446000      17.38536000
P       17.48139000       6.05199000      11.15317000
P       16.25205000      14.42360000       2.26007000
P        5.65990000      13.92812000      17.28080000
P       14.85934000      13.68228000      14.50930000
P       13.23025000      12.26261000      10.67013000
P        6.04284000      14.57094000      13.09095000
P        2.70348000       4.88871000      10.83340000
P       13.03206000      10.23916000      11.50174000
P       12.88222000       5.95402000      16.21926000
P        7.42222000       1.77899000      12.45133000
P       10.65243000       1.63965000      12.08343000
P        7.66831000       6.94194000       1.90493000
P       17.20738000      11.03810000      14.79979000
P       11.29900000       8.67235000       3.04150000
P        4.16618000       9.75413000       4.17232000
P       16.04416000       4.68394000      17.12879000
P        3.39035000       5.95405000      17.21714000
P        3.41360000       0.58867000       0.44588000
P       15.27295000       9.74305000      11.59395000
P       10.33130000       7.85630000      15.47862000
P        6.89672000      12.39028000       2.06332000
P        5.65863000      16.32652000      11.68636000
P        0.70663000      17.18169000       9.67496000
P        4.10699000       3.06312000       6.59887000
P        9.18850000      15.43311000       9.43101000
P        5.42257000      11.14819000       5.42163000
P       12.52705000       6.95782000       3.81784000
P        9.28915000       6.14525000      14.35331000
P       15.60419000      14.77063000      11.06698000
P        8.35307000       3.12083000       0.08181000
P       10.06926000      16.24174000       7.49697000
P        0.87545000       3.22806000       5.01898000
P        5.46863000       6.74674000       1.91101000
P       12.86417000      15.33602000       2.39887000
P        0.02946000       6.53490000       5.41865000
P       13.97725000       5.63197000      12.24194000
P        5.46960000      14.53843000       7.60014000
P        8.81336000       0.51076000       1.81413000
P       10.68500000       0.52455000      15.28783000
P        3.01863000       0.15796000       4.84856000
P        8.96985000      10.33557000       0.26394000
P        1.48720000       4.21003000      12.57030000
P        1.49722000       5.01908000       6.18269000
P       11.31930000      16.74488000       1.56431000
P        6.68463000      11.40127000      14.35097000
P       12.76160000      10.33908000       3.12674000
P        2.89284000       9.30524000       6.06026000
P        2.91117000      15.24012000      12.37113000
P        8.45144000       0.59800000      15.64515000
P       13.61387000      11.82064000      14.88246000
P       16.47804000       4.29816000       7.72555000
P        0.93121000      14.94628000       9.52366000
P        7.30652000       3.40406000       2.10917000
P        4.07132000      15.01271000       5.96156000
P        4.03590000      11.89447000      11.84735000
P       12.99349000      14.34669000      17.28092000
P       11.18949000       3.17568000       2.12551000
P        4.46983000       3.98699000      14.63419000
P       15.82969000      12.45992000      17.57548000
P        3.92842000      15.73276000      10.46758000
P        3.51494000      14.11808000      17.79532000
P       10.28754000       5.21227000       1.91022000
P        8.30375000       7.08378000       6.26057000
P       15.46676000      17.62178000       3.33460000
P        4.95315000       7.49873000      16.71019000
P       17.36888000       3.37863000      15.87608000
P        2.62476000       8.35488000      11.76912000
P        6.72028000       7.90701000      13.62695000
P       12.27697000       9.07299000       9.72716000
P       13.08378000       1.13806000       3.82310000
P        7.59704000       2.41261000      14.59578000
P        9.65312000      13.78644000       0.59892000
P       15.50553000       2.00631000       0.97082000
P        7.14621000      13.45275000      11.56612000
P       16.55419000      14.07549000       9.11995000
P        1.51529000       3.78420000       2.91112000
P       15.01064000       5.90790000      15.52536000
P        5.21031000       9.42241000       8.53526000
P        5.76027000      15.39606000       4.54770000
P        8.59712000      13.25797000       6.61710000
P        4.23329000      13.85746000       9.32459000
P        0.46059000      13.51486000       2.54860000
P       13.26266000      15.26353000      14.00990000
P       15.00174000       4.48988000      13.84594000
P       17.31830000      13.25569000       5.77089000
P        6.94228000      15.48170000       0.30230000
P        6.09032000       9.11411000      11.90812000
P        9.83405000      14.94694000      14.76853000
P       16.45406000       6.40680000       7.00666000
P        9.42377000       4.91374000      18.02466000
P        0.80410000       2.95632000      17.87363000
P        8.39827000       4.21390000      10.13846000
P        2.61866000      10.37879000      17.54140000
P       10.14125000       5.14514000       9.16308000
P        8.46678000       7.11866000      12.54637000
P       15.11912000      14.30969000      16.61495000
P        1.25059000      16.03889000      17.24200000
P        6.39090000      12.02624000      18.09138000
P       16.41621000      17.01488000       8.55754000
P       14.36836000       3.40060000      17.72962000
P       15.83979000       9.12258000       9.54659000
P        9.86368000      17.23735000       3.13445000
P        1.20639000      14.07161000       4.57548000
P        4.95497000       0.04267000       7.86381000
P       13.95250000      17.53491000       4.94696000
P       12.97862000       0.50469000       1.65045000
P        0.63162000      17.82187000      16.11411000
P       17.20501000      11.33194000       2.64435000
P       14.98966000      16.76156000      10.24081000
P        4.55237000       4.09592000       4.66461000
P       14.04034000       8.16500000       4.93919000
P       11.57525000      13.82500000      14.03492000
P        3.16230000       8.88400000       0.90858000
P       11.31908000       1.80755000       8.78230000
P        4.07963000      10.83852000       7.24025000
P       10.18403000       2.71478000       4.04199000
P       10.77905000      17.71797000      13.26559000
P       16.64020000       0.03020000      16.84549000
P       11.93662000      12.77021000      15.94958000
P       15.68001000      10.90507000       8.23847000
P        4.98523000      10.45095000      13.26458000
P        5.70879000       4.45738000      12.87814000
P       11.39375000       8.15744000       0.89233000
P        2.20062000       1.52563000      16.92340000
P        9.88168000       0.80939000      10.17212000
P       16.14094000       1.55741000      15.31287000
P        2.04039000       7.01552000       0.17407000
P        8.22022000       1.86487000       3.45564000
P       14.33609000      16.88590000       1.58185000
P        3.60254000      15.22616000       1.54972000
P       10.78971000      12.88759000       6.71554000
P        5.29766000       8.47751000       0.51803000
P       14.10196000       1.92745000      16.08125000
P       16.10108000      15.14527000       5.67639000
P       12.46195000       7.70353000      14.89399000
P        8.03862000      10.19948000      11.35062000
P       12.88010000      16.18596000      16.06024000
P        1.66912000       6.83652000      10.33975000
P        1.67130000       5.84517000      14.06217000
P        7.54215000       9.45064000      15.11390000
P        8.39199000       8.01525000       8.32009000
P        4.44517000       5.89984000      11.73353000
P        9.66139000       8.98103000      12.33351000
P        7.89915000       4.93841000       6.63198000
P        0.73549000       9.02861000      12.70933000
P       13.59145000       7.95153000       0.63019000
P       14.99450000       4.58548000       9.35564000
P        3.09846000      16.87556000       6.68634000
P        2.73636000       2.85808000      13.79746000
P       14.20618000      14.07338000       5.23410000
P       14.48510000       9.62241000       1.88272000
P        3.44132000       2.79475000       3.18561000
P       16.88099000      15.92515000       3.76799000
P        9.95682000       4.33498000       7.11209000
P       10.60783000      11.45599000       8.38911000
P       15.85985000       6.67846000       2.26380000
P        1.10921000      10.56799000       5.62475000
P       13.79772000      12.03396000       8.52103000
P        8.00243000       6.62717000      17.94423000
P        5.30639000      16.62901000       1.20650000
P        4.03600000      13.56176000      13.31919000
P        0.07766000      12.40652000      16.82483000
P        5.07663000       7.41053000       7.64639000
P       10.31878000      12.61166000       2.35432000
P       14.29643000       1.22247000       8.53024000
P        5.05384000       5.05676000       0.47639000
P        7.30739000       9.98350000       7.91753000
P       13.45298000       2.64477000       7.01917000
P        3.21175000       5.84536000       5.00151000
P       13.70171000       6.20534000       1.98785000
P       11.14304000      10.14311000      -0.03109000
P       11.78386000       4.21877000      15.25555000
P       16.20159000       0.11533000      11.74619000
P        6.86115000       4.84063000       8.67901000
P       10.68898000      16.48865000      16.25708000
P       12.46056000      10.39523000       7.94350000
P        4.74497000       0.48154000      14.15696000
P        1.43749000      10.40771000      14.32635000
H        8.74157000      12.58390000       9.33131000
H       13.92229000       7.56388000       8.11149000
H        7.65834000      15.93588000      15.46072000
H       -0.25015000      11.41066000      12.28326000
H        5.36165000       1.31467000       3.60662000
H        1.32572000       6.66529000       3.19283000
H       16.76781000       7.17777000      10.61743000
H        6.90521000       0.43766000      12.57234000
H       12.01758000       1.59043000      11.63355000
H        6.67990000      16.00309000      10.72798000
H       14.88941000       6.72836000      12.31629000
H       15.99893000       3.01406000       1.86139000
H        6.25107000      14.06749000       4.82282000
H        4.12052000       3.33446000       2.04055000
H        3.50514000       0.34164000      14.86530000
