# Supplementary material for: Structure and Bonding in Amorphous Red Phosphorus
Source: Angew Chem Int Ed Engl. 2023 May 5;62(24):e202216658. doi: 10.1002/anie.202216658 (PMC10952455; doi:10.1002/anie.202216658)
Supplement: Supplementary file 2 — Supporting Information [file ANIE-62-0-s001.zip › xyz/aP_1.xyz]

248
Lattice="17.910949245 -0.171472772 -0.052621413 -0.175221007 17.750999995 -0.111362852 -0.050505692 -0.108752336 17.821555566" Properties=species:S:1:pos:R:3 pbc="T T T"
P       12.89965000       4.39239000       2.08608000
P        1.20272000       6.99413000       4.32901000
P       17.45393000       1.75940000      12.23504000
P       10.37234000       9.25873000      15.33197000
P       11.34831000      15.78920000      15.13272000
P       12.18132000      16.77229000      13.30716000
P        4.32296000      16.73030000      14.51696000
P        0.74086000       2.33229000       0.11062000
P        8.52008000       2.02171000       4.12768000
P        9.87867000       1.17539000       2.60597000
P       13.76229000       6.56899000       9.47291000
P        0.35927000       6.05980000       1.13320000
P        6.46748000      14.29395000       2.44904000
P        0.79070000      10.24252000      -0.05952000
P        0.15304000       3.16544000      14.03475000
P        3.17511000      13.18316000       3.58703000
P        4.21894000       2.99870000       5.96544000
P        3.91755000       6.57270000       5.97039000
P       14.13789000       5.72748000       0.75024000
P       14.32333000       0.96174000       5.01422000
P        2.17539000      14.02532000       6.95458000
P       14.17268000      12.03736000       4.45091000
P        6.58940000       5.31317000      16.49909000
P       14.02762000      16.97776000      17.07485000
P        4.01839000      15.39933000       4.18479000
P       16.26302000      10.10871000       9.10015000
P       17.55899000       8.65749000      13.00982000
P       11.31219000       7.47107000       1.68337000
P       13.51276000      10.54079000      14.01320000
P        4.67175000       5.00500000      15.41183000
P        8.25312000      11.11345000      14.42233000
P        3.89769000      10.05783000       8.67597000
P        0.00685000       8.61512000       3.36796000
P       16.13471000       8.97516000       4.52391000
P       11.16011000       2.22352000       6.23385000
P       13.66644000      13.84881000       7.66602000
P        9.17377000       8.05976000       2.11964000
P        2.13260000      13.71751000      -0.04473000
P       13.47336000       9.38519000      17.35002000
P        2.18981000       3.47612000       6.75943000
P        6.79291000       7.12034000      14.03151000
P       12.80873000       2.43631000       1.00390000
P        2.77135000       7.25738000      17.26510000
P       12.26751000       1.64297000       4.40814000
P        6.09266000      15.38678000      10.90870000
P       17.63495000       5.19870000       4.57279000
P       15.27101000       2.92411000       4.57362000
P        3.35549000       7.75747000       1.57696000
P        0.98923000       7.37407000      14.03295000
P        6.96344000       8.64927000      12.36560000
P       17.11188000      16.19788000       4.70766000
P        1.40454000      13.99219000      15.67176000
P       11.64545000      11.39739000       8.01975000
P        5.68315000      13.51341000       5.75383000
P        2.97546000       8.13093000       9.30325000
P        6.45244000      16.25959000      14.10350000
P        1.24569000      13.43971000       5.02189000
P        8.16657000      13.22881000       1.47728000
P       12.26525000       7.54452000       3.68066000
P        5.84353000      15.82930000      17.49550000
P       12.83760000      14.26766000      15.63798000
P        9.32940000       8.95309000       4.18527000
P        5.07289000      10.23332000       4.28649000
P        7.65512000      17.12080000      11.04906000
P       13.74105000      10.91491000       2.54865000
P        9.49817000       0.76890000       8.58291000
P        4.13931000      12.01014000       5.21791000
P       11.80325000       1.38687000      15.56462000
P        7.70974000       1.27577000       7.25625000
P        0.78589000      10.18455000       6.72496000
P        4.00507000       5.17489000       8.86813000
P       16.66386000       9.36690000      14.89407000
P        8.27062000      11.81630000      11.05505000
P        4.62346000       8.21651000      16.50016000
P        6.98215000      10.39830000       5.49856000
P       16.02049000       7.47026000      15.86787000
P        3.27578000      11.32774000      10.38145000
P       15.07726000       4.18693000      17.22046000
P        7.42255000      13.83959000       4.42602000
P       14.70344000       6.96847000      14.16384000
P       12.67730000      11.48094000      17.12100000
P       11.03824000       0.15370000       7.12479000
P       11.68827000       3.07290000      17.04104000
P       15.01330000      13.85543000       9.40260000
P        6.71591000       2.22223000       2.80718000
P        2.40717000       5.57599000       7.34479000
P        6.07062000       9.68065000       9.31587000
P       16.83924000       5.41394000      11.96538000
P        0.07355000       0.82166000       1.57158000
P       14.31888000       1.07034000       7.27313000
P        4.34980000       4.55897000       1.01194000
P        5.95903000       7.81674000      10.58394000
P        9.22637000       7.32295000       5.64185000
P        9.92923000       4.88640000       3.39729000
P        1.86196000      11.63014000       2.44566000
P        0.84983000       3.42619000       4.96530000
P        6.77557000       5.19264000      12.77799000
P        7.09522000       3.62925000      14.31901000
P        0.14522000       8.08215000       7.23659000
P        0.04461000      17.37084000      10.40872000
P       14.62829000       4.52992000       9.60560000
P        3.24643000      16.85411000       9.09953000
P       17.01324000       2.02645000       5.64187000
P       13.02494000       2.87901000       7.26383000
P        0.11854000      11.42430000       8.45519000
P       15.50308000       6.14875000       2.44870000
P        8.46969000      13.44070000       9.52696000
P        6.37904000      14.23090000       9.06265000
P        6.80082000       4.71092000       5.25164000
P        9.55898000      10.63226000       7.89762000
P        3.52276000       9.91774000      12.16760000
P       10.52599000       7.43413000      10.96566000
P        9.76998000       7.24669000       8.86166000
P        1.12065000       8.73033000      10.43814000
P       11.57834000      11.05382000      15.03015000
P        8.31390000      11.76031000       4.34542000
P       15.83217000       7.43249000      12.26800000
P        2.98411000      13.36085000      14.15844000
P        1.67675000       0.33428000       0.14886000
P       15.96956000       7.81535000       6.42914000
P       12.84438000       3.09109000       9.54598000
P       12.40452000      16.12628000      10.11364000
P        4.85475000      12.91667000       1.89409000
P       13.64022000      12.47495000      10.58862000
P        9.07233000       1.39799000      13.94465000
P       14.65222000      15.83238000      10.31137000
P        7.12650000       1.96468000      12.83860000
P       13.36327000       4.00351000      15.80894000
P       16.90413000       7.62463000       1.50622000
P        2.29084000      17.46993000       5.90749000
P        8.70246000       4.94892000      11.65167000
P       10.97599000      17.56353000       3.66354000
P       14.99681000      14.92927000      12.31641000
P        2.07186000       6.14211000       2.48132000
P        3.87915000       7.86864000      11.29627000
P       14.22342000      15.54680000       6.33434000
P        5.62544000      10.85293000       2.17785000
P       14.63542000      15.48514000      15.53817000
P        6.66634000       0.10309000       2.19335000
P       14.16548000       4.38523000       6.01393000
P       13.86283000      12.55556000       1.08201000
P       11.81241000      17.31105000      16.69392000
P       15.27815000       9.88320000       7.08274000
P        2.05590000       1.74971000       1.78775000
P        5.32780000       6.64325000       7.75574000
P        1.05857000       0.30629000      12.46422000
P        0.11352000      14.25510000       0.66029000
P        3.36003000      15.32323000      13.04486000
P       11.45331000       9.46630000       4.50972000
P       17.20182000       8.05944000       9.19853000
P       11.02560000      12.85108000       3.26899000
P       13.20265000      13.62045000      12.47781000
P        5.46251000       0.26186000       0.35471000
P       11.03679000       9.60370000      10.88363000
P        9.71097000      16.87462000       5.41095000
P       10.74784000       5.36836000       8.08593000
P        7.92172000       0.20202000       5.30105000
P        9.82371000      13.40048000      16.58403000
P       17.62519000       5.94730000      15.34091000
P        6.00217000      17.63953000       7.91225000
P        4.55029000      16.96543000      10.89446000
P       16.22997000       2.24636000       7.72664000
P       11.53922000      10.74764000       2.63313000
P       13.67160000      15.23596000       3.01949000
P        1.08263000      10.94317000      10.39428000
P       16.83689000      10.77186000       5.67655000
P        9.26468000       3.48213000      14.83122000
P        3.02384000       1.36797000      11.90988000
P        6.82085000       0.88862000      16.51793000
P        0.38862000       3.05308000      10.53420000
P       17.73472000      12.32939000      15.20718000
P        1.42095000      15.74646000       9.79261000
P        6.77904000       4.95169000       7.44417000
P       11.35339000       8.29207000       7.64754000
P        9.57236000       9.90170000      17.35647000
P        2.55733000      11.56637000       0.34697000
P       12.98975000       8.35498000      14.01211000
P       16.85127000      11.11612000       0.58082000
P       16.47625000       4.55485000      13.96387000
P        8.56926000      12.55225000       7.45019000
P        7.34389000       6.77409000       4.56447000
P       12.26704000      13.98768000       1.73131000
P       11.17731000       4.43142000      10.09738000
P        6.24193000       0.65701000      10.14808000
P       16.54474000      12.78457000      17.05232000
P        8.24764000       6.10470000       2.66625000
P       10.27856000       4.71019000      13.29365000
P       15.22600000      13.73629000       3.49912000
P        2.42933000       3.42205000      11.35559000
P       17.09484000       4.55425000       2.46134000
P       14.97870000       2.42123000       0.57470000
P       12.33995000       6.11661000      11.11666000
P        0.47224000      15.15648000       7.84130000
P       12.54078000      15.12364000       4.91725000
P        3.05847000       1.24858000       9.67393000
P       14.57988000      10.78617000      15.98807000
P       10.13929000       1.68024000      11.99955000
P        4.10794000      15.39864000      16.27338000
P       11.00581000       6.10349000       4.90481000
P        6.42673000      14.04349000      14.04986000
P       10.92412000       5.27969000       1.47501000
P        6.11095000      11.35085000      10.85093000
P       13.89225000       1.99119000      14.92943000
P       15.20039000       1.09988000      16.54964000
P       10.62698000      11.92315000       0.10614000
P        8.37078000       2.79352000      11.11263000
P       12.20632000      12.93421000       5.11323000
P        7.71243000      12.89478000      17.07344000
P        6.26211000       7.20045000      17.71434000
P        7.44142000      16.55060000      16.03656000
P       12.40038000       9.63170000       9.10643000
P        3.63422000      15.66992000       6.35359000
P       12.16580000       8.07157000      16.04689000
P        7.66680000      10.73278000      16.47626000
P        8.91482000      16.49681000       9.30210000
P       11.62413000      15.11371000      11.93009000
P        1.94164000       4.34972000      13.26847000
P        0.23472000      17.01545000       6.65727000
P        7.85235000      11.17265000       2.25482000
P        5.04245000      14.00519000      12.32753000
P        0.90367000       1.29745000       9.19240000
P       12.64091000       6.44431000       7.58213000
P       15.69806000       4.41839000       7.64316000
P        5.95678000       3.54371000      17.67058000
P        5.65753000      10.42574000      12.81343000
P        5.20859000       6.50943000       1.66207000
P        5.21987000       3.42280000       7.95912000
P       11.56093000      12.79176000       9.78084000
P        8.59019000       1.46408000      17.68249000
P        0.72128000      15.14107000       3.75337000
P        6.43050000      11.89341000       7.09463000
P        0.69501000      10.46540000      15.58406000
P        2.28354000      16.74187000       3.74911000
P        3.08551000       5.03073000      16.99374000
P        4.76965000      13.42872000      15.52040000
P        8.50558000      17.61466000       1.16662000
P       15.97787000      14.42749000       5.47885000
P        4.56444000       7.06505000      14.57171000
P        4.62695000       4.82746000       4.78382000
P       11.65098000       3.18166000      12.50043000
P        7.33855000      15.85692000       7.84914000
P       14.42482000      16.62675000      13.60849000
P        9.92943000      12.51850000      14.47932000
P       -0.10563000      12.65021000       2.21906000
P        9.00077000       9.99994000       9.98626000
P        7.80164000       3.26372000       1.14277000
P        1.09649000       6.11918000      12.23440000
P       11.77905000      14.61823000       8.54494000
