# Supplementary material for: Structure and Bonding in Amorphous Red Phosphorus
Source: Angew Chem Int Ed Engl. 2023 May 5;62(24):e202216658. doi: 10.1002/anie.202216658 (PMC10952455; doi:10.1002/anie.202216658)
Supplement: Supplementary file 2 — Supporting Information [file ANIE-62-0-s001.zip › xyz/aP_2.xyz]

248
Lattice="17.865376585 -0.145015381 -0.150248517 -0.142253524 17.708053751 -0.24902804 -0.145452182 -0.244613591 17.765224547" Properties=species:S:1:pos:R:3 pbc="T T T"
P       11.86585000       6.85829000       4.31659000
P       10.39860000       3.70010000       3.47485000
P       10.95037000       7.33849000       6.26603000
P       14.70858000       5.93851000      16.08689000
P        7.18150000      12.09407000      15.16531000
P        1.01666000       9.36477000      11.51910000
P       16.69359000       5.50159000       2.82723000
P       14.78340000       0.72301000       9.75404000
P       17.15080000      17.12398000       3.03442000
P        5.97212000       9.84456000      11.37193000
P        0.69001000      12.38886000       0.81139000
P       13.91714000       7.01059000      11.13311000
P        2.60562000       6.81147000      12.40160000
P        0.35836000      12.70148000       9.61760000
P        2.57997000      15.27027000      11.48453000
P        2.93305000      14.49794000       2.24388000
P       14.24095000       8.00583000       0.85357000
P        5.31376000      11.05328000       6.46213000
P        2.86678000      14.84675000       0.01477000
P        4.95303000      15.53846000      -0.04888000
P        1.70976000       9.07536000       5.91717000
P        4.77728000      12.33316000      13.39420000
P        5.28992000       7.99860000       4.65996000
P       15.88106000       3.65138000       3.66136000
P        3.73520000       0.32952000       2.75092000
P        6.78801000      12.68120000       6.86378000
P       17.03321000      16.01756000      12.25996000
P        7.45817000       2.60882000      15.38091000
P       11.28018000      10.00059000       4.42060000
P       15.62802000       2.76426000       9.49806000
P       16.78907000       9.61771000      10.73709000
P       13.83619000       8.06535000       4.37078000
P        3.65788000       0.08595000       9.18750000
P       16.78674000       9.18156000       8.54420000
P        1.69758000      16.73988000       0.24486000
P       13.53954000       8.51235000       9.55280000
P        8.95160000       1.49735000      16.51804000
P        7.42633000      17.20732000      13.65397000
P        7.75519000      11.20023000      11.84615000
P       10.12541000       0.56870000       4.51750000
P        0.41621000       9.30874000       2.51625000
P        5.33589000      16.85914000       1.71389000
P       11.26989000      12.81078000       2.07074000
P        6.08599000       3.23717000      17.03252000
P        4.55139000       5.88204000      15.36988000
P        8.33254000      11.65638000       8.18887000
P       13.97849000      14.24828000       3.28292000
P        0.47478000       7.32026000      12.20472000
P       15.55633000       3.01947000      13.50357000
P       17.79647000       2.55199000       4.07947000
P        4.70033000       4.43743000       9.55594000
P        8.60699000      15.39925000       8.52880000
P        2.08837000      -0.15022000      14.30347000
P        6.86614000      15.54499000      15.07051000
P        5.01491000      12.32833000      15.64242000
P       11.23929000      11.59033000      14.29244000
P       14.18024000      16.05969000       4.60096000
P       12.29274000       6.02486000       7.41718000
P        0.34962000      10.27424000       4.53531000
P        5.02811000      14.96426000       2.88883000
P       15.45150000       1.52931000       6.33603000
P        6.69617000       3.58578000       7.18536000
P        9.12672000      17.21847000       7.36656000
P        3.01018000      17.37685000      12.04351000
P       17.09262000      14.17446000       4.50647000
P       10.66022000       0.28988000       1.21534000
P       17.55924000      15.91442000      -0.12814000
P       17.55897000      13.94560000       7.77756000
P       13.89662000       3.81461000       8.45706000
P        4.24918000       3.86619000       1.26049000
P       13.24218000       8.34907000      12.86940000
P        1.96730000       5.56181000      17.02668000
P       15.68592000       0.00176000      15.22564000
P        7.69285000      12.54389000       2.44393000
P       11.74042000       1.98200000       3.93486000
P        8.60393000       3.82396000      13.91165000
P       12.83552000       9.64063000       1.35296000
P       16.98084000       2.25851000       7.75423000
P        2.14501000      16.24702000       8.05308000
P       13.87114000      13.50864000      13.23970000
P       11.63042000       9.45513000       6.58670000
P       17.26970000       4.33429000       6.89646000
P        5.32136000      13.81840000       8.15545000
P       15.28141000       0.83373000      13.17874000
P       11.24364000      16.90875000       7.87347000
P        6.32916000      10.38108000       0.24204000
P        2.13016000       4.66459000      12.08446000
P        8.11124000       9.42523000      16.99864000
P       12.16101000       3.64700000      17.13215000
P        1.09549000       6.35360000       1.12583000
P        1.09407000       9.13724000      16.77379000
P       16.08344000      15.72279000       5.74843000
P        9.72353000      11.52689000       4.54385000
P       14.02591000       3.21715000       6.31153000
P       16.81328000       9.33564000      17.06413000
P       17.02981000      10.67018000       1.23511000
P       17.62129000       4.48754000       1.12697000
P        0.97979000       4.20231000       5.48250000
P       13.39682000       3.29250000      13.79532000
P       13.32598000       5.39781000      14.40800000
P        9.55282000       0.42923000      10.89915000
P        1.98922000      16.45710000       2.68941000
P        3.75648000       1.84432000       7.81552000
P       11.02947000       8.26964000      12.92999000
P        7.62811000       6.73244000       6.63716000
P       10.32540000       9.26500000      11.05980000
P        1.18229000       9.84073000      14.64598000
P        7.82982000       9.99740000      14.87900000
P       17.53343000       1.24335000      15.71836000
P        2.56148000       9.64709000       1.76881000
P        2.19401000      15.60049000       4.79546000
P        5.68454000       6.41372000      12.07307000
P        4.81376000      16.21245000      15.69299000
P        8.61974000       2.72611000       2.40830000
P        6.72535000       1.26681000       9.53353000
P        8.26884000       5.92446000      14.71062000
P        8.29367000       5.91594000       4.63202000
P        5.39020000       9.71033000       8.20940000
P        8.89019000       6.46078000      11.28439000
P       13.52762000      10.39908000      12.04396000
P       11.46642000       5.01221000      15.51484000
P        8.10078000       8.90763000       6.43394000
P        5.92998000       1.46339000       7.39979000
P       15.08210000      -0.13842000       3.37914000
P        2.08354000       0.75219000      10.65937000
P       17.11548000      12.27156000      12.92972000
P       10.01940000      16.29833000      15.91818000
P       10.19685000      14.48896000       1.13872000
P        7.96753000      15.97201000      16.91645000
P       12.07578000       2.53407000       8.73549000
P        0.09184000      12.74048000      16.42041000
P        7.02225000       5.39588000       0.04052000
P        8.05770000       4.50938000      10.54388000
P        6.22839000      16.85413000      10.10854000
P       13.83653000       9.04705000       6.36350000
P       14.21082000       4.81089000       0.04832000
P        1.71155000      11.93489000       4.04162000
P       16.83232000      -0.02206000       1.11848000
P        2.28699000      11.06584000       0.10086000
P       15.40544000      12.77967000       4.18252000
P       10.79329000       8.59001000       1.39505000
P       13.41880000      11.45804000      13.96098000
P        3.47958000       7.52892000      10.41968000
P       11.01133000       6.28132000       9.21201000
P        1.94718000       8.88623000       9.59263000
P        2.17387000      14.55940000      13.54002000
P        8.43547000      14.67285000       2.46704000
P        0.40941000       7.62347000       8.62661000
P        9.56417000       4.28810000       5.45602000
P        6.52698000       9.80808000       5.08509000
P       13.33598000      14.43209000      15.17939000
P       15.47194000       4.70040000       5.58468000
P        1.48084000      17.20245000       6.11688000
P        5.44956000       0.56589000      16.52577000
P       12.69973000      16.37963000      14.48046000
P        8.88214000       1.26182000       8.95420000
P       11.34683000       8.44956000       9.27811000
P       11.33704000      13.38686000      15.63055000
P        4.65286000      10.93399000       9.94191000
P        2.35645000      10.76318000       7.24558000
P       13.33801000      10.04676000       3.49222000
P        8.33868000      12.79665000      16.94689000
P        6.43380000      15.77510000       8.11947000
P        8.15352000       2.64032000       5.81316000
P       17.26379000       0.52528000      12.23440000
P        3.06924000       5.87329000       9.00142000
P        0.57697000       6.13660000       4.38511000
P        9.53732000       0.23503000      14.77083000
P        6.42991000       4.85269000       3.96192000
P       15.26860000      14.56694000       1.50120000
P        3.21271000       8.82416000       4.35298000
P        4.63690000      10.12593000      13.08933000
P        0.95184000       2.91673000       2.20740000
P        7.57410000       9.58004000       8.47406000
P        5.09820000       5.97329000       1.13957000
P       14.64037000      16.69699000       1.09392000
P       16.29525000      11.16466000      15.92423000
P       16.26159000       3.10074000      15.62814000
P       11.35191000       7.03088000      16.44606000
P       13.53135000       7.77287000      16.46994000
P       11.11205000      13.23503000       4.30381000
P        7.23659000       3.26548000      12.23656000
P        7.79734000      12.64553000      10.14902000
P        4.68985000      10.19644000      16.28992000
P       12.14600000      14.05675000      11.88242000
P        1.84614000      11.84259000      15.21035000
P        2.80636000       3.89101000       3.02968000
P       10.65742000      12.47048000      12.34560000
P       12.33864000       0.94660000       7.18607000
P       11.18663000      15.74111000      13.05507000
P        3.03236000       1.14571000       5.81224000
P       14.33710000       0.08473000       7.61834000
P        0.76321000       1.55099000      13.94758000
P       10.74357000       6.08597000      12.49823000
P       10.32253000       8.23449000       3.51007000
P        7.60962000       7.15861000      12.96809000
P        1.49869000      12.48913000      13.11651000
P        4.40581000      15.78181000       4.94343000
P        8.34148000      16.18296000      10.63673000
P       11.42448000      17.32302000      10.12743000
P       12.79871000       1.46828000      10.51990000
P        6.58320000       6.46287000      16.04241000
P        0.47815000      15.35343000      10.77873000
P        4.32114000       3.67590000      15.70944000
P        6.96002000      12.91574000      13.08789000
P        9.54258000      11.35733000       2.07257000
P        2.34956000       6.03040000       2.97852000
P       12.25192000       5.51225000      10.87790000
P       14.94647000      12.40194000       6.29263000
P       14.84076000       1.62612000      16.55409000
P        3.99539000       3.56138000      11.54348000
P       12.86049000       2.08443000      15.66379000
P       11.61399000      11.05552000      10.94976000
P        9.56012000      11.03707000      17.35098000
P       11.15457000       6.51188000       0.73419000
P        6.99609000       2.72840000       3.90563000
P        4.75664000       0.24270000       4.72329000
P        6.08000000       1.11350000      14.44736000
P        0.28855000      11.02465000       8.09686000
P       13.20668000       6.16670000       1.52077000
P        0.48647000      17.03550000       9.36555000
P        5.19079000       4.62243000       5.78944000
P       16.87700000      10.26964000      13.98169000
P        5.41725000       6.75312000       6.56914000
P        1.41546000       4.72227000       9.97461000
P        5.79202000       9.12040000      14.68874000
P       12.35299000       1.49306000       1.92264000
P        6.67568000      12.58482000       0.44881000
P        2.74933000       3.49359000      17.31072000
P       14.11375000       7.33370000       7.76193000
P       15.32642000      14.32836000       7.34447000
P        5.61936000      12.94008000      10.15404000
P       11.47062000      16.18805000       1.80097000
P       17.64316000       6.11610000      10.14510000
P       16.48253000      11.81849000      10.73655000
P        6.35305000       5.86788000      10.03059000
P        3.79551000       6.76449000      17.24510000
P        7.42782000       0.33097000      17.67873000
P        8.96636000       0.52979000       2.64043000
P        0.50400000      15.86875000      14.17871000
P       11.01133000      16.33540000       4.03654000
P        3.51717000      10.83827000       3.36651000
P        9.87791000      14.58536000      14.44604000
P        5.47542000       4.40955000      12.93829000
P        9.49093000      14.77590000       4.43540000
P       17.57985000      12.29226000       6.25109000
P       17.28364000      14.98839000       2.35351000
P        2.12188000      12.65809000       6.08499000
