# Supplementary material for: Structure and Bonding in Amorphous Red Phosphorus
Source: Angew Chem Int Ed Engl. 2023 May 5;62(24):e202216658. doi: 10.1002/anie.202216658 (PMC10952455; doi:10.1002/anie.202216658)
Supplement: Supplementary file 2 — Supporting Information [file ANIE-62-0-s001.zip › xyz/aP_3.xyz]

248
Lattice="17.598808004 -0.155478833 0.019307541 -0.154430929 17.73190231 0.120788065 0.018415745 0.12013406 17.836334573" Properties=species:S:1:pos:R:3 pbc="T T T"
P       10.53545000       2.20577000       0.37875000
P        3.15567000      11.26556000       3.38933000
P        8.58934000      13.24714000       8.69544000
P        5.93792000       1.43781000       6.58802000
P        8.46923000       1.90854000       9.00124000
P        8.90901000      16.14447000      13.18552000
P       14.99451000      13.00001000       3.50738000
P        2.67723000      12.05746000       5.45231000
P       16.10335000      11.55745000       4.77616000
P       15.77944000       8.43635000       3.61297000
P       11.96860000       3.61743000      10.03103000
P       16.78942000       1.08084000       8.54416000
P       14.53499000      11.03897000      16.66152000
P       13.98204000       7.39305000       9.27621000
P        4.72784000      17.61338000      17.12270000
P        7.57252000      16.78750000       6.25201000
P        0.46102000      17.00998000      12.06689000
P        7.22000000      16.93898000      14.46350000
P        2.41079000       9.16777000      15.41679000
P       15.36003000      11.62503000      11.79813000
P       13.55717000       3.21112000      13.94596000
P       17.36767000       7.40257000      13.01769000
P       14.56781000       6.22403000       6.22977000
P        5.09851000       0.53248000       4.73686000
P        5.30758000       2.60887000      14.77544000
P        8.14987000      14.51733000       1.95977000
P        5.74009000      12.23094000      10.36863000
P        2.16086000      16.85269000       1.44008000
P       16.84519000       1.72209000      10.72412000
P       12.89462000      15.63086000       4.59448000
P       10.03364000       2.12065000       7.38832000
P        7.31957000       9.52558000       5.73439000
P       11.15851000       0.63422000       4.31399000
P       17.11657000       9.20026000      17.48847000
P       14.78671000       2.49971000      10.40205000
P       10.44651000      12.30638000       9.59588000
P       15.51945000       3.04808000       6.15868000
P        9.20524000      15.35970000       5.83416000
P        1.33049000       9.94083000       3.53333000
P       15.97850000       9.72332000      15.63660000
P       16.70510000       4.98282000       3.74850000
P        3.33492000       1.67886000      11.94897000
P        6.82712000      16.35721000       8.28170000
P        3.34120000       7.28899000      12.63325000
P        1.32097000      13.78672000      11.87814000
P       12.18419000      11.57788000       1.55119000
P        2.50450000       1.76735000       6.70711000
P        0.86646000      11.14398000      17.87814000
P       12.01317000      14.57496000       7.44839000
P        8.28301000      11.65559000      12.66308000
P       17.00165000       1.25852000       0.76011000
P        0.82504000       7.93977000      16.37324000
P        6.52307000       7.45106000       5.64486000
P        5.09280000       2.68901000      10.94055000
P       13.28982000       4.43317000       8.39934000
P       12.34977000       6.85168000      12.58430000
P       14.78825000       4.58370000       4.75035000
P        8.90130000      11.20769000       2.67402000
P       17.35515000      14.91759000      12.80868000
P        8.13672000       4.84758000       2.93882000
P        6.41783000       5.82329000      16.61640000
P       11.55719000      14.24299000       9.65648000
P       17.08493000      11.50812000      10.36363000
P        2.78539000       4.73974000       2.74657000
P        6.91161000       6.73557000       9.12282000
P        9.73044000       9.60455000      14.23152000
P       11.07442000       5.11561000      13.13091000
P        3.47187000      15.82690000      16.33652000
P        8.68913000      12.24885000      17.22638000
P       16.96924000       6.80830000      10.91060000
P       16.56567000      14.51666000       2.98514000
P        5.90046000      13.96143000      17.13978000
P       14.49284000      13.72108000      14.35709000
P       13.55478000      11.89722000      10.48122000
P        6.26444000      14.34524000      13.12505000
P        2.15463000       5.26454000      10.18191000
P       12.78052000       9.97554000      11.36154000
P       12.98267000       6.09848000      15.94808000
P        7.05062000       1.76691000      11.81688000
P       10.08628000       1.74869000      12.02306000
P        7.49021000       6.76474000       2.02161000
P       17.17465000      11.31490000      14.66105000
P       11.42519000       8.67967000       3.25186000
P        4.41772000       9.64266000       4.22141000
P       15.86282000       4.86753000      17.06004000
P        3.50926000       6.13866000      16.82543000
P        3.47008000       0.86743000       0.48437000
P       14.84527000       9.43007000      12.11251000
P       10.46531000       7.83771000      15.30169000
P        7.07700000      12.58325000       2.37617000
P        6.03564000      15.94473000      11.54934000
P        1.00962000      16.63786000       9.87632000
P        4.37599000       2.96859000       6.91647000
P        9.45762000      15.22769000       9.38641000
P        5.67270000      10.98700000       5.51763000
P       12.63560000       6.93003000       3.97189000
P        9.44445000       6.06664000      14.23457000
P       15.66486000      14.41603000      11.36304000
P        8.73680000       3.42182000      17.63309000
P       10.38796000      16.09839000       7.53854000
P        1.16314000       2.97001000       5.36676000
P        5.28921000       6.67925000       1.86786000
P       13.52434000      15.50581000       2.45344000
P        0.26188000       6.37184000       5.23828000
P        5.87925000      17.73880000      12.89670000
P       14.24776000       5.96455000      11.96389000
P        5.92915000      14.39117000       7.75148000
P        9.33652000       0.54807000       1.22540000
P       10.36144000       0.80468000      15.05373000
P        3.02894000       0.01162000       5.42094000
P        9.01030000      10.31893000       0.60518000
P        1.08693000       4.58734000      12.03272000
P        1.79027000       4.98834000       6.08329000
P       12.35744000      17.07599000       1.30396000
P        6.80843000      11.25690000      14.25883000
P       12.89710000      10.34865000       3.27171000
P        3.20679000       9.04392000       6.10766000
P        3.08033000      15.01950000      12.50316000
P        8.10033000       1.10704000      15.23075000
P       13.37336000      11.87079000      14.95786000
P       16.63281000       4.18387000       7.77664000
P        1.16401000      14.39728000       9.74722000
P        7.40757000       3.16037000       1.68821000
P        4.49010000      15.02425000       6.17052000
P        4.16555000      11.77954000      11.86762000
P       12.90850000      14.54820000      17.21128000
P       11.26982000       3.36363000       2.19850000
P        4.21201000       4.34175000      13.85226000
P       15.82019000      12.76283000      17.43157000
P        4.08015000      15.60175000      10.60492000
P        3.82606000      14.25330000      17.83629000
P       10.15462000       5.30614000       2.11323000
P        8.58973000       6.92034000       6.21669000
P       15.89124000      17.55827000       4.26920000
P        5.10307000       7.64329000      16.33183000
P       17.37320000       3.68360000      15.95671000
P        2.48598000       8.73540000      11.20069000
P        6.77999000       7.73585000      13.59606000
P       12.32301000       8.76241000       9.50483000
P       13.25938000       1.36183000       4.19630000
P        7.37935000       2.73910000      13.80793000
P        9.74260000      13.76331000       0.61609000
P       15.21041000       2.51699000       1.28825000
P        7.32634000      13.28898000      11.49883000
P       16.65566000      13.57739000       9.53047000
P        1.95423000       2.79338000       3.30686000
P       15.09921000       6.06294000      15.31738000
P        5.51016000       9.17059000       8.55596000
P        5.90486000      16.20701000       4.85443000
P        8.88430000      13.22956000       6.44543000
P        4.50388000      13.76289000       9.35882000
P        0.85345000      13.44580000       2.97859000
P       12.77882000      15.20269000      13.87598000
P       15.14098000       4.71727000      13.57342000
P       17.16311000      12.84365000       6.28138000
P        7.07578000      15.48247000       0.28508000
P        6.07910000       8.91974000      11.89862000
P        9.47498000      15.00405000      14.99316000
P       16.57415000       6.30935000       7.09013000
P        9.77763000       5.35953000      17.75298000
P        0.76368000       3.13880000      17.80119000
P        8.55994000       3.89269000      10.02838000
P        2.85887000      10.58943000      17.04975000
P       10.34811000       4.96316000       9.30291000
P        8.48765000       6.95271000      12.46628000
P       14.96904000      14.50487000      16.37652000
P        1.52080000      16.10614000      17.32180000
P        6.63044000      12.02164000       0.25935000
P       16.68396000      16.62983000       8.83418000
P       14.14713000       3.50897000      17.42325000
P       15.55986000       8.50477000      10.21357000
P       10.58660000      17.08586000       2.59107000
P        1.32935000      13.80274000       5.11630000
P        5.22522000       0.05678000       8.20043000
P       14.01814000      17.36657000       5.42273000
P       13.93754000       0.84133000       2.09533000
P        0.87382000      17.79808000      16.08667000
P       17.38794000      11.33321000       2.98461000
P       15.13167000      16.37339000      10.41810000
P        4.90200000       4.03376000       5.02279000
P       14.17109000       8.08196000       5.10610000
P       11.12104000      13.75113000      14.22492000
P        3.17805000       9.02946000       0.86023000
P       11.60638000       1.70889000       8.91504000
P        4.33326000      10.59404000       7.32868000
P       10.11076000       2.55100000       3.88797000
P       10.53217000      17.68971000      13.19120000
P       16.59354000       0.28381000      16.70970000
P       11.79022000      12.85616000      16.14852000
P       16.25982000      10.13212000       8.80287000
P        5.06394000      10.30863000      13.26472000
P        5.34137000       4.62359000      11.99303000
P       11.47177000       8.14674000       1.11161000
P        2.22152000       1.85405000      16.74511000
P        9.99967000       0.69442000      10.13677000
P       16.28237000       1.84127000      15.17996000
P        2.02620000       7.13510000       0.25153000
P        8.35800000       1.54991000       2.94614000
P       15.27336000      16.90327000       2.24872000
P        3.90061000      15.40561000       1.85927000
P       11.06667000      12.85769000       6.28406000
P        5.29232000       8.47197000       0.50889000
P       14.16915000       2.05266000      15.74408000
P       15.80110000      14.67509000       6.36031000
P       12.54286000       7.79123000      14.59517000
P        7.99651000       9.99403000      11.22727000
P       12.63691000      16.28389000      15.85283000
P        1.32172000       7.34873000       9.80508000
P        1.51768000       6.22048000      13.47103000
P        7.66635000       9.31998000      15.01538000
P        8.67921000       7.80441000       8.29238000
P        4.06878000       6.11536000      10.88993000
P        9.65790000       8.80390000      12.14609000
P        8.28649000       4.76505000       6.57353000
P        0.71872000       9.43245000      12.34202000
P       13.65952000       7.94693000       0.77308000
P       15.21901000       4.46758000       9.49626000
P        3.42965000      16.56191000       7.32044000
P        2.38827000       3.20260000      13.24622000
P       14.02775000      13.80726000       5.31195000
P       14.61096000       9.57930000       2.04528000
P        4.17389000       2.95413000       3.19935000
P       17.00052000      15.69412000       4.82734000
P       10.35028000       4.30332000       7.18445000
P       10.92389000      11.21261000       7.75263000
P       15.94882000       6.61840000       2.36252000
P        1.37191000      10.26666000       5.77694000
P       14.41941000      11.40625000       8.50329000
P        8.09529000       6.83691000      17.68805000
P        5.55310000      16.76858000       1.20273000
P        4.26680000      13.38031000      13.40061000
P        0.19617000      12.66792000      16.40147000
P        5.36028000       7.19166000       7.60834000
P       10.51698000      12.73492000       2.42450000
P       14.48297000       1.10960000       8.63946000
P        4.95614000       5.02407000       0.39005000
P        7.58888000       9.77221000       7.91873000
P       13.61842000       2.56694000       7.18257000
P        3.38361000       5.65371000       4.72742000
P       13.77472000       6.18985000       2.11240000
P       11.15594000      10.10271000       0.16690000
P       11.95545000       4.30651000      14.97937000
P       16.17412000      -0.05061000      11.87030000
P        7.12152000       4.63553000       8.54821000
P       10.46993000      16.60493000      16.28928000
P       12.82031000      10.07015000       7.77306000
P        4.22146000       0.83217000      13.80792000
P        1.54385000      10.64200000      14.00282000
