# Supplementary material for: Structure and Bonding in Amorphous Red Phosphorus
Source: Angew Chem Int Ed Engl. 2023 May 5;62(24):e202216658. doi: 10.1002/anie.202216658 (PMC10952455; doi:10.1002/anie.202216658)
Supplement: Supplementary file 2 — Supporting Information [file ANIE-62-0-s001.zip › xyz/black.xyz]

8
Lattice="3.308086368 0.0 0.0 0.0 10.673155906 0.0 0.0 0.0 4.417758235" Properties=species:S:1:pos:R:3 pbc="T T T"
P        0.00000000       1.06898000       0.36221000
P        0.00000000       9.60418000       4.05555000
P        0.00000000       4.26760000       2.57108000
P        0.00000000       6.40555000       1.84667000
P        1.65404000       6.40555000       0.36221000
P        1.65404000       4.26760000       4.05555000
P        1.65404000       9.60418000       2.57108000
P        1.65404000       1.06898000       1.84667000
