# Supplementary material for: Structure and Bonding in Amorphous Red Phosphorus
Source: Angew Chem Int Ed Engl. 2023 May 5;62(24):e202216658. doi: 10.1002/anie.202216658 (PMC10952455; doi:10.1002/anie.202216658)
Supplement: Supplementary file 2 — Supporting Information [file ANIE-62-0-s001.zip › xyz/fibrous.xyz]

42
Lattice="12.318086726 0.005727663 0.006409141 -1.798537233 12.88359751 0.007249666 -2.005069902 -3.520943602 5.884883113" Properties=species:S:1:pos:R:3 pbc="T T T"
P       -0.27780000       1.60409000       4.37082000
P        8.79228000       7.76429000       1.52772000
P        0.97037000       3.43797000       4.45979000
P        7.54411000       5.93041000       1.43876000
P       -0.71875000       4.88039000       4.38591000
P        9.23323000       4.48799000       1.51263000
P        0.57246000       6.66040000       4.45924000
P        7.94202000       2.70798000       1.43930000
P       -0.95301000       8.24204000       4.35081000
P        9.46749000       1.12635000       1.54773000
P        0.42741000       9.96181000       4.30233000
P        8.08707000      -0.59343000       1.59621000
P        0.39810000      -1.69792000       4.33771000
P        8.11638000      11.06630000       1.56083000
P        1.44226000       0.23685000       4.44734000
P        7.07222000       9.13153000       1.45121000
P        2.80095000       5.28519000       1.71181000
P        5.71353000       4.08319000       4.18674000
P        3.70325000       7.05626000       0.72672000
P        4.81123000       2.31212000       5.17182000
P        2.36989000       8.52590000       1.72136000
P        6.14459000       0.84248000       4.17718000
P        3.32617000      10.25457000       0.72884000
P        5.18831000      -0.88619000       5.16970000
P        4.01590000      -0.94811000       1.61803000
P        4.49858000      10.31649000       4.28051000
P        5.01514000       0.72435000       0.56819000
P        3.49934000       8.64403000       5.33035000
P        3.53754000       1.98699000       1.62774000
P        4.97694000       7.38139000       4.27080000
P        4.18144000       3.88286000       0.72683000
P        4.33304000       5.48552000       5.17171000
P        0.99178000       4.78930000       0.54450000
P        7.52270000       4.57908000       5.35404000
P        0.49296000       8.52219000       0.55927000
P        8.02152000       0.84619000       5.33928000
P        0.24603000      11.97249000       0.55191000
P        8.26845000      -2.60410000       5.34664000
P        1.67922000       1.36684000       0.53891000
P        6.83526000       8.00154000       5.35964000
P       -0.37156000       6.50521000       0.99248000
P        8.88604000       2.86318000       4.90606000
