# Supplementary material for: Structure and Bonding in Amorphous Red Phosphorus
Source: Angew Chem Int Ed Engl. 2023 May 5;62(24):e202216658. doi: 10.1002/anie.202216658 (PMC10952455; doi:10.1002/anie.202216658)
Supplement: Supplementary file 2 — Supporting Information [file ANIE-62-0-s001.zip › xyz/n1.xyz]

48
Lattice="10.552837638 0.0 3.011517493 0.0 10.176965466 0.0 -1.58627521 0.0 10.081989264" Properties=species:S:1:pos:R:3 pbc="T T T"
P        9.62732000       1.46523000       7.43689000
P       -0.66076000       8.71173000       5.65661000
P        0.13238000       6.55372000       0.61562000
P        8.83419000       3.62325000      12.47789000
P        8.21923000       1.70755000       4.29172000
P        0.74733000       8.46941000       8.80179000
P        1.54047000       6.79604000       3.76079000
P        7.42610000       3.38093000       9.33271000
P        7.67994000       1.55940000       6.42941000
P        1.28662000       8.61757000       6.66409000
P        2.07976000       6.64788000       1.62310000
P        6.88680000       3.52908000      11.47041000
P        8.98019000       0.51093000       9.35859000
P       -0.01362000       9.66604000       3.73492000
P       -0.80676000       5.59941000       8.77592000
P        9.77332000       4.57755000       4.31759000
P        6.02101000       1.54100000       4.03297000
P        2.94555000       8.63597000       9.06054000
P        3.73869000       6.62948000       4.01955000
P        5.22787000       3.54749000       9.07396000
P        7.19972000       8.66484000       3.23338000
P        1.76685000       1.51213000       9.86012000
P        2.55999000       3.57636000       4.81913000
P        6.40658000       6.60061000       8.27438000
P        5.73110000       9.59295000       4.65819000
P        3.23546000       0.58402000       8.43531000
P        4.02860000       4.50446000       3.39432000
P        4.93797000       5.67250000       9.69919000
P        9.01404000       9.80015000       3.72544000
P       -0.04748000       0.37681000       9.36807000
P        0.74566000       4.71167000       4.32708000
P        8.22090000       5.46530000       8.76643000
P        0.85752000       3.60519000       2.42494000
P        8.10904000       6.57177000      10.66857000
P        8.90218000       8.69368000       5.62757000
P        0.06438000       1.48329000       7.46594000
P        6.24238000       5.66052000      11.55940000
P        2.72418000       4.51644000       1.53411000
P        1.93104000       0.57204000       6.57511000
P        7.03552000       9.60492000       6.51840000
P        5.19191000       9.60472000      11.37180000
P        3.77466000       0.57224000       1.72171000
P        2.98152000       4.51624000       6.76271000
P        5.98504000       5.66073000       6.33080000
P        3.91829000       6.52786000       6.19841000
P        5.04828000       3.64911000       6.89510000
P        5.84141000       1.43937000       1.85410000
P        3.12515000       8.73759000      11.23941000
