# Supplementary material for: Structure and Bonding in Amorphous Red Phosphorus
Source: Angew Chem Int Ed Engl. 2023 May 5;62(24):e202216658. doi: 10.1002/anie.202216658 (PMC10952455; doi:10.1002/anie.202216658)
Supplement: Supplementary file 2 — Supporting Information [file ANIE-62-0-s001.zip › xyz/n2.xyz]

48
Lattice="12.825867463 0.0 -0.060398392 0.0 14.021009332 0.0 -3.233534918 0.0 6.000113596" Properties=species:S:1:pos:R:3 pbc="T T T"
P       10.16511000       1.74225000       1.92142000
P       -0.57278000       8.75276000       4.01830000
P        9.43702000       3.78813000       2.39816000
P        0.15531000      10.79863000       3.54155000
P        9.49555000       0.70188000       3.82172000
P        0.09678000       7.71238000       2.11800000
P       -0.54717000       2.22332000       2.34262000
P       10.13950000       9.23383000       3.59709000
P       10.22222000       4.01623000       4.49101000
P       -0.62988000      11.02673000       1.44871000
P       10.87304000       4.98540000       1.15424000
P       -1.28071000      11.99590000       4.78548000
P       -1.63841000       1.07458000       5.33128000
P       11.23075000       8.08508000       0.60844000
P       10.00244000      12.61220000       3.18472000
P       -0.41010000       5.60169000       2.75500000
P       10.26355000       9.88212000       1.42370000
P       -0.67122000       2.87162000       4.51601000
P        0.26927000       0.11752000       2.49517000
P        9.32306000       7.12802000       3.44455000
P       11.33391000      13.07013000       1.49417000
P       -1.74157000       6.05962000       4.44554000
P        9.59301000       6.77550000       1.23235000
P       -0.00067000      13.78601000       4.70736000
P        4.63981000      11.54239000       4.38100000
P        4.95252000       4.53189000       1.55872000
P        5.51764000      13.55748000       4.66466000
P        4.07469000       6.54698000       1.27506000
P        6.54768000      10.49705000       3.75337000
P        3.04465000       3.48655000       2.18634000
P        3.59468000      12.00632000       2.50838000
P        5.99765000       4.99582000       3.43133000
P        3.00025000       6.78759000       3.24742000
P        6.59209000      13.79809000       2.69230000
P        5.94897000       7.73901000       1.56775000
P        3.64337000       0.72851000       4.37196000
P        6.62666000      10.83675000       1.52323000
P        2.96567000       3.82624000       4.41648000
P        5.79039000       8.36231000       3.74590000
P        3.80194000       1.35181000       2.19381000
P        5.36849000      12.61808000       1.24193000
P        4.22384000       5.60758000       4.69779000
P        3.20442000       9.87562000       1.86428000
P        6.38791000       2.86512000       4.07543000
P        3.65281000       8.82621000       3.81880000
P        5.93953000       1.81571000       2.12092000
P        5.08330000       9.54066000       0.65635000
P        4.50904000       2.53016000       5.28337000
