# Supplementary material for: Structure and Bonding in Amorphous Red Phosphorus
Source: Angew Chem Int Ed Engl. 2023 May 5;62(24):e202216658. doi: 10.1002/anie.202216658 (PMC10952455; doi:10.1002/anie.202216658)
Supplement: Supplementary file 2 — Supporting Information [file ANIE-62-0-s001.zip › xyz/n3.xyz]

56
Lattice="11.589959099 0.0 0.493873653 0.0 6.889641197 0.0 -4.544968799 0.0 15.945595573" Properties=species:S:1:pos:R:3 pbc="T T T"
P        6.45091000       1.49044000       1.25201000
P        0.59408000       5.39920000      15.18746000
P        2.86656000       4.93526000       7.21466000
P        4.17843000       1.95438000       9.22481000
P        7.94238000       6.67560000       1.58511000
P       -0.89739000       0.21404000      14.85436000
P        1.37509000       3.23078000       6.88156000
P        5.66990000       3.65886000       9.55791000
P        9.78724000       0.44130000       0.56709000
P       -2.74225000       6.44834000      15.87238000
P       -0.46977000       3.88612000       7.89958000
P        7.51476000       3.00352000       8.53989000
P        2.43286000       0.17736000       1.93180000
P        4.61213000       6.71228000      14.50767000
P        6.88461000       3.62218000       6.53487000
P        0.16038000       3.26746000       9.90460000
P        4.27532000       5.83046000       2.30134000
P        2.76967000       1.05918000      14.13813000
P        5.04215000       2.38564000       6.16534000
P        2.00284000       4.50400000      10.27413000
P        4.13856000       4.17154000       0.79943000
P        2.90643000       2.71811000      15.64004000
P        5.17892000       0.72671000       7.66724000
P        1.86607000       6.16293000       8.77223000
P        9.52414000       2.68367000       0.42380000
P       -2.47915000       4.20597000      16.01567000
P       -0.20666000       6.12849000       8.04287000
P        7.25165000       0.76115000       8.39660000
P        0.95918000       3.85958000       2.00438000
P        6.08581000       3.03006000      14.43509000
P        8.35829000       0.41476000       6.46230000
P       -1.31330000       6.47488000       9.97717000
P        0.59944000       5.99188000       2.57549000
P        6.44555000       0.89776000      13.86398000
P        8.71803000       2.54706000       5.89119000
P       -1.67304000       4.34258000      10.54828000
P        8.74779000       2.35431000       3.65395000
P       -1.70280000       4.53533000      12.78552000
P        0.56969000       5.79913000       4.81272000
P        6.47530000       1.09051000      11.62675000
P        8.74137000       0.11836000       3.60272000
P       -1.69638000       6.77129000      12.83675000
P        0.57610000       3.56318000       4.86395000
P        6.46889000       3.32646000      11.57552000
P        2.34000000       3.11005000       3.61048000
P        4.70499000       3.77960000      12.82899000
P        6.97747000       6.55487000       4.85620000
P        0.06752000       0.33478000      11.58327000
P        5.46859000       1.22575000       4.28967000
P        1.57640000       5.66390000      12.14980000
P        3.84889000       4.67057000       4.17700000
P        3.19610000       2.21907000      12.26247000
P        6.63550000       2.71835000       3.10375000
P        0.40949000       4.17129000      13.33571000
P        2.68198000       6.16318000       5.36292000
P        4.36301000       0.72647000      11.07655000
