# Supplementary material for: Structure and Bonding in Amorphous Red Phosphorus
Source: Angew Chem Int Ed Engl. 2023 May 5;62(24):e202216658. doi: 10.1002/anie.202216658 (PMC10952455; doi:10.1002/anie.202216658)
Supplement: Supplementary file 2 — Supporting Information [file ANIE-62-0-s001.zip › xyz/violet.xyz]

84
Lattice="9.239249145 0.0 -0.021075198 0.0 9.139608732 0.0 -3.021168466 0.0 22.032217686" Properties=species:S:1:pos:R:3 pbc="T T T"
P        0.89793000       5.83537000      12.66467000
P        5.32015000       3.30424000       9.34647000
P       -0.81006000       5.83537000      20.37312000
P        7.02814000       3.30424000       1.63803000
P       -1.45318000       8.14859000      12.64727000
P        7.67126000       0.99102000       9.36387000
P        1.54105000       8.14859000      20.39052000
P        4.67703000       0.99102000       1.62062000
P       -0.09651000       2.55626000      13.59289000
P        6.31459000       6.58335000       8.41825000
P        0.18438000       2.55626000      19.44490000
P        6.03370000       6.58335000       2.56624000
P        4.52428000       7.08999000      13.58237000
P        1.69380000       2.04962000       8.42878000
P        4.80284000       7.08999000      19.43435000
P        1.41524000       2.04962000       2.57679000
P        3.18627000       1.29927000      11.74089000
P        3.03181000       7.84034000      10.27025000
P        6.14085000       1.29927000      21.27582000
P        0.07723000       7.84034000       0.73532000
P        5.68163000       8.25764000      11.99294000
P        0.53645000       0.88196000      10.01820000
P        3.64549000       8.25764000      21.02378000
P        2.57259000       0.88196000       0.98737000
P        1.06949000       3.74137000      12.01931000
P        5.14859000       5.39824000       9.99183000
P       -0.98162000       3.74137000      21.01848000
P        7.19970000       5.39824000       0.99267000
P        3.18400000       3.37535000      12.50211000
P        3.03408000       5.76426000       9.50903000
P        6.14312000       3.37535000      20.51460000
P        0.07496000       5.76426000       1.49654000
P        1.46976000       1.61874000      14.82851000
P        4.74832000       7.52087000       7.18263000
P       -1.38189000       1.61874000      18.20927000
P        7.59997000       7.52087000       3.80187000
P        3.56717000       8.66381000      14.78570000
P        2.65091000       0.47580000       7.22544000
P        5.75995000       8.66381000      18.23102000
P        0.45813000       0.47580000       3.78013000
P       -0.84783000       4.08169000      14.98829000
P        7.06592000       5.05792000       7.02285000
P        0.93571000       4.08169000      18.04950000
P        5.28237000       5.05792000       3.96164000
P        2.02337000       0.10460000      13.31501000
P        4.19471000       9.03501000       8.69613000
P       -1.93550000       0.10460000      19.72278000
P        8.15358000       9.03501000       2.28836000
P       -1.22431000       6.02733000      12.03590000
P        7.44239000       3.11228000       9.97524000
P        1.31218000       6.02733000      21.00189000
P        4.90590000       3.11228000       1.00926000
P       -1.79325000       8.12331000      14.82757000
P        8.01133000       1.01630000       7.18357000
P        1.88112000       8.12331000      18.21022000
P        4.33696000       1.01630000       3.80093000
P        6.84539000       4.85464000      13.58378000
P       -0.62731000       4.28497000       8.42736000
P        2.48173000       4.85464000      19.43293000
P        3.73635000       4.28497000       2.57821000
P        5.28214000       1.23693000      12.44233000
P        0.93594000       7.90268000       9.56881000
P        4.04498000       1.23693000      20.57438000
P        2.17310000       7.90268000       1.43676000
P        0.23526000       7.52231000      15.44446000
P        5.98282000       1.61730000       6.56668000
P       -0.14739000       7.52231000      17.59333000
P        6.36547000       1.61730000       4.41781000
P        0.86559000       5.49172000      14.84779000
P        5.35249000       3.64789000       7.16336000
P       -0.77772000       5.49172000      18.19000000
P        6.99580000       3.64789000       3.82114000
P        6.07269000       6.39222000      14.98963000
P        0.14539000       2.74739000       7.02151000
P        3.25443000       6.39222000      18.02708000
P        2.96365000       2.74739000       3.98406000
P        4.90252000       1.32674000      14.65683000
P        1.31556000       7.81287000       7.35432000
P        4.42460000       1.32674000      18.35989000
P        1.79348000       7.81287000       3.65126000
P        3.27735000       2.95821000      14.70204000
P        2.94073000       6.18140000       7.30910000
P        6.04977000       2.95821000      18.31467000
P        0.16831000       6.18140000       3.69647000
