# Supplementary material for: Structure and Bonding in Amorphous Red Phosphorus
Source: Angew Chem Int Ed Engl. 2023 May 5;62(24):e202216658. doi: 10.1002/anie.202216658 (PMC10952455; doi:10.1002/anie.202216658)
Supplement: Supplementary file 2 — Supporting Information [file ANIE-62-0-s001.zip › xyz/white.xyz]

24
Lattice="5.548367478 0.006737162 0.011375526 -2.011292101 10.780779665 -0.022551363 -1.840535573 -1.22148919 10.89342732" Properties=species:S:1:pos:R:3 pbc="T T T"
P        0.07661000      -0.21496000       1.93597000
P        1.61993000       9.78099000       8.94628000
P        2.14303000       9.82921000       3.38290000
P       -0.44649000      -0.26318000       7.49936000
P       -0.83217000       1.16937000       3.39295000
P        2.52871000       8.39666000       7.48930000
P        0.61441000      -0.34366000       4.06658000
P        1.08213000       9.90969000       6.81567000
P        3.47159000       3.97201000       0.63206000
P       -1.77505000       5.59402000      10.25019000
P        2.87288000       1.87497000       0.34568000
P       -1.17634000       7.69105000      10.53657000
P        1.89265000       3.10222000       1.89502000
P       -0.19611000       6.46381000       8.98723000
P       -0.33791000       2.27319000      10.65990000
P        2.03445000       7.29284000       0.22236000
P       -0.53328000       6.84788000       5.13021000
P        2.22982000       2.71815000       5.75204000
P        3.21936000       6.30851000       3.98853000
P       -1.52282000       3.25752000       6.89372000
P       -0.54222000       5.02009000       3.90115000
P        2.23876000       4.54594000       6.98110000
P       -0.52032000       6.99872000       2.93422000
P        2.21686000       2.56730000       7.94803000
